# Supplementary material for: Restorer of fertility like 30, encoding a mitochondrion-localized pentatricopeptide repeat protein, regulates wood formation in poplar
Source: Hortic Res. 2024 Jul 15;11(9):uhae188. doi: 10.1093/hr/uhae188 (PMC11377185; doi:10.1093/hr/uhae188)
Supplement: Web_Material_uhae188 [file web_material_uhae188.zip]

Archive with 3 entries (3 files):
- Supplementary Figure.docx
- Table S1.xlsx
- Table S2.xlsx
