# Supplementary material for: Restorer of fertility like 30, encoding a mitochondrion-localized pentatricopeptide repeat protein, regulates wood formation in poplar
Source: Hortic Res. 2024 Jul 15;11(9):uhae188. doi: 10.1093/hr/uhae188 (PMC11377185; doi:10.1093/hr/uhae188)
Supplement: Web_Material_uhae188 [file web_material_uhae188.zip › Table S1.xlsx]

## Sheet: Sheet1
Table S1. All the RFL amino acid sequence used in this study.
b The sequence is revised based on the expressed sequence tags (ESTs) of the same species from GenBank or cDNAs of their phylogenetically closest relatives.
Lineage	Species Name	Sequence Resources	Gene Name	Sequence Information	Location	Other Names
Eukaryota; Viridiplantae; Streptophyta; Streptophytina; Embryophyta; Tracheophyta; Euphyllophyta; Spermatophyta; Magnoliopsida; Mesangiospermae; eudicotyledons; Gunneridae; Pentapetalae; rosids; malvids; Brassicales; Brassicaceae; Camelineae; Arabidopsis	Arabidopsis thaliana	phytozome (https://phytozome.jgi.doe.gov), Arabidopsis thaliana Araport11	AT1G06580	MRRSIVIVIALTAKGFLHRHLLEKGNLVTALSLRICNSRAFSGRSDYRERLRSGLHSIKF NDALTLFCDMAESHPLPSIVDFSRLLIAIAKLNKYEAVISLFRHLEMLGISHDLYSFTTL IDCFCRCARLSLALSCLGKMMKLGFEPSIVTFGSLVNGFCHVNRFYEAMSLVDQIVGLGY EPNVVIYNTIIDSLCEKGQVNTALDVLKHMKKMGIRPDVVTYNSLITRLFHSGTWGVSAR ILSDMMRMGISPDVITFSALIDVYGKEGQLLEAKKQYNEMIQRSVNPNIVTYNSLINGLC IHGLLDEAKKVLNVLVSKGFFPNAVTYNTLINGYCKAKRVDDGMKILCVMSRDGVDGDTF TYNTLYQGYCQAGKFSAAEKVLGRMVSCGVHPD…	Chr1:2014440-2015942
			AT1G12300	MVKLMIRRLSSQVSKFVQPRLLETGTLRIALINCPNELSFCCERGFSAFSDRNLSYRERL RSGLVDIKADDAIDLFRDMIHSRPLPTVIDFSRLFSAIAKTKQYDLVLALCKQMELKGIA HNLYTLSIMINCFCRCRKLCLAFSAMGKIIKLGYEPNTITFSTLINGLCLEGRVSEALEL VDRMVEMGHKPDLITINTLVNGLCLSGKEAEAMLLIDKMVEYGCQPNAVTYGPVLNVMCK SGQTALAMELLRKMEERNIKLDAVKYSIIIDGLCKHGSLDNAFNLFNEMEMKGITTNIIT YNILIGGFCNAGRWDDGAKLLRDMIKRKINPNVVTFSVLIDSFVKEGKLREAEELHKEMI HRGIAPDTITYTSLIDGFCKENHLDKANQMVDL…	Chr1:4184163-4186076
			AT1G12620	MRGLIQTRLLETGTLRTALFLSCYGRVFSSVSDGKGKVSYRERLRSGIVDIKEDDAVDLF QEMTRSRPRPRLIDFSRLFSVVARTKQYDLVLDLCKQMELKGIAHNLYTLSIMINCCCRC RKLSLAFSAMGKIIKLGYEPDTVTFSTLINGLCLEGRVSEALELVDRMVEMGHKPTLITL NALVNGLCLNGKVSDAVLLIDRMVETGFQPNEVTYGPVLKVMCKSGQTALAMELLRKMEE RKIKLDAVKYSIIIDGLCKDGSLDNAFNLFNEMEIKGFKADIIIYTTLIRGFCYAGRWDD GAKLLRDMIKRKITPDVVAFSALIDCFVKEGKLREAEELHKEMIQRGISPDTVTYTSLID GFCKENQLDKANHMLDLMVSKGCGPNIRTFNIL…	Chr1:4294883-4296748
			AT1G12700a	MMIKRSITTNMKALRLIQPHLLKTGSLRTDLLCTISSFFSSCERDFSSISNGNVCFRERL RSGIVDIKKDDAIALFQEMIRSRPLPSLVDFSRFFSAIARTKQFNLVLDFCKQLELNGIA HNIYTLNIMINCFCRCCKTCFAYSVLGKVMKLGYEPDTTTFNTLIKGLFLEGKVSEAVVL VDRMVENGCQPDVVTYNSIVNGICRSGDTSLALDLLRKMEERNVKADVFTYSTIIDSLCR DGCIDAAISLFKEMETKGIKSSVVTYNSLVRGLCKAGKWNDGALLLKDMVSREIVPNVIT FNVLLDVFVKEGKLQEANELYKEMITRGISPNIITYNTLMDGYCMQNRLSEANNMLDLMV RNKCSPDIVTFTSLIKGYCMVKRVDDGMKVFRN…	Chr1:4324457-4326227
			AT1G62590	MRISISSVVSSTTSRIVHRNLQGKGNPRIAPSSIDLCGMCYWGRAFSSGSGDYREILRNG LHDMKLDDAIGLFGGMVKSRPLPSIVEFNKLLSAIAKMKKFDVVISLGEKMQRLEIVHGL YTYNILINCFCRRSQISLALALLGKMMKLGYEPSIVTLSSLLNGYCHGKRISDAVALVDQ MVEMGYRPDTITFTTLIHGLFLHNKASEAVALVDRMVQRGCQPNLVTYGVVVNGLCKRGD TDLALNLLNKMEAAKIEADVVIFNTIIDSLCKYRHVDDALNLFKEMETKGIRPNVVTYSS LISCLCSYGRWSDASQLLSDMIEKKINPNLVTFNALIDAFVKEGKFVEAEKLYDDMIKRS IDPDIFTYNSLVNGFCMHDRLDKAKQMFEFMVS…	Chr1:23177294-23179198
			AT1G62670	MRISFAIASTAKRFVHRSLVVRGNAATVSPSFSFFWRRAFSGKTSYDYREKLSRNGLSEL KLDDAVALFGEMVKSRPFPSIIEFSKLLSAIAKMNKFDVVISLGEQMQNLGIPHNHYTYS ILINCFCRRSQLPLALAVLGKMMKLGYEPNIVTLSSLLNGYCHSKRISEAVALVDQMFVT GYQPNTVTFNTLIHGLFLHNKASEAMALIDRMVAKGCQPDLVTYGVVVNGLCKRGDTDLA FNLLNKMEQGKLEPGVLIYNTIIDGLCKYKHMDDALNLFKEMETKGIRPNVVTYSSLISC LCNYGRWSDASRLLSDMIERKINPDVFTFSALIDAFVKEGKLVEAEKLYDEMVKRSIDPS IVTYSSLINGFCMHDRLDEAKQMFEFMVSKHCF…	Chr1:23204773-23206665
			AT1G62680	MQRSIAMTAKRFLHRNLLENGKPRTASSPSFSHCSSCRCWVRASSSVSGGDLRERLSKTR LRDIKLNDAIDLFSDMVKSRPFPSIVDFNRLLSAIVKLKKYDVVISLGKKMEVLGIRNDL YTFNIVINCFCCCFQVSLALSILGKMLKLGYEPDRVTIGSLVNGFCRRNRVSDAVSLVDK MVEIGYKPDIVAYNAIIDSLCKTKRVNDAFDFFKEIERKGIRPNVVTYTALVNGLCNSSR WSDAARLLSDMIKKKITPNVITYSALLDAFVKNGKVLEAKELFEEMVRMSIDPDIVTYSS LINGLCLHDRIDEANQMFDLMVSKGCLADVVSYNTLINGFCKAKRVEDGMKLFREMSQRG LVSNTVTYNTLIQGFFQAGDVDKAQEFFSQMDF…	Chr1:23208247-23209893
			AT1G62720	MRRSTTISIASKANKFLNLCLLQKGNPVIVPFISRFWGRTFSTKRSSMNLEEEIDLFCKM IQSRPLPSIVDFSKVLSKIAKSKNYDLVISLFHHMEVCGIGHDLYSYNIVINCLCRCSRF VIALSVVGKMMKFGYEPDVVTVSSLINGFCQGNRVFDAIDLVSKMEEMGFRPDVVIYNTI IDGSCKIGLVNDAVELFDRMERDGVRADAVTYNSLVAGLCCSGRWSDAARLMRDMVMRDI VPNVITFTAVIDVFVKEGKFSEAMKLYEEMTRRCVDPDVFTYNSLINGLCMHGRVDEAKQ MLDLMVTKGCLPDVVTYNTLINGFCKSKRVDEGTKLFREMAQRGLVGDTITYNTIIQGYF QAGRPDAAQEIFSRMDSRPNIRTYSILLYGLCM…	Chr1:23227574-23229031
			AT1G62910	MQRSISLTAKRLFVHWNLQGIGNPPTVPSFFNLCGSGCWERSFASASGDYREILRNRLSD IIKVDDAVDLFGDMVKSRPFPSIVEFNKLLSAVAKMNKFELVISLGEQMQTLGISHDLYT YSIFINCFCRRSQLSLALAVLAKMMKLGYEPDIVTLSSLLNGYCHSKRISDAVALVDQMV EMGYKPDTFTFTTLIHGLFLHNKASEAVALVDQMVQRGCQPDLVTYGTVVNGLCKRGDID LALSLLKKMEKGKIEADVVIYNTIIDGLCKYKHMDDALNLFTEMDNKGIRPDVFTYSSLI SCLCNYGRWSDASRLLSDMIERKINPNVVTFSALIDAFVKEGKLVEAEKLYDEMIKRSID PDIFTYSSLINGFCMHDRLDEAKHMFELMISKD…	Chr1:23299060-23300958
			AT1G62914a	MLAKISSSAKRFVHRSLVVRGNAATFPLSFSFCRRRAFSGKTSYDYREVLRTGLSDIELD DAIGLFGVMAQSRPFPSIIEFSKLLSAIAKMNKFDLVISFGEKMEILGISHNLYTYNILI NCFCRCSRLSLALALLGKMMKLGYEPDIVTLNSLLNGFCHGNRISDAVALVDQMVEMGYK PDTVTFTTLIHGLFLHNKASEAVALIDRMVQRGCQPDLVTYGAVVNGLCKRGDTDLALNL LNKMEAAKIEANVVIYSTVIDSLCKYRHEDDALNLFTEMENKGVRPNVITYSSLISCLCN YGRWSDASRLLSDMIERKINPNLVTFSALIDAFVKKGKLVKAEKLYEEMIKRSIDPNIFT YSSLINGFCMLDRLGEAKQMLELMIRKDCLPNV…	Chr1:23301576-23303446
			AT1G62930	MTSCVHLGIVASQSKKMSLAKRFAQLRKASPLFSLRGVYFSAASYDYREKLSRNVLLDLK LDDAVDLFGEMVQSRPLPSIVEFNKLLSAIAKMNKFDLVISLGERMQNLRISYDLYSYNI LINCFCRRSQLPLALAVLGKMMKLGYEPDIVTLSSLLNGYCHGKRISEAVALVDQMFVME YQPNTVTFNTLIHGLFLHNKASEAVALIDRMVARGCQPDLFTYGTVVNGLCKRGDIDLAL SLLKKMEKGKIEADVVIYTTIIDALCNYKNVNDALNLFTEMDNKGIRPNVVTYNSLIRCL CNYGRWSDASRLLSDMIERKINPNVVTFSALIDAFVKEGKLVEAEKLYDEMIKRSIDPDI FTYSSLINGFCMHDRLDEAKHMFELMISKDCFP…	Chr1:23306534-23308423
			AT1G63070a	MMRSVAVIGKKCLHRHTVLLKGNPRTTLCWERSFAGASSDDCRENLSRKVLQDLKLDDAI GLFGDMVKSRPFPSIVEFSKLLSAIAKMNKFDLVISLGEQMQNLGISHNLYTYSIFINYF CRRSQLSLALAILGKMMKLGYGPSIVTLNSLLNGFCHGNRISEAVALVDQMVEMGYQPDT VTFTTLVHGLFQHNKASEAVALVERMVVKGCQPDLVTYGAVINGLCKRGEPDLALNLLNK MEKGKIEADVVIYNTIIDGLCKYKHMDDAFDLFNKMETKGIKPDVFTYNPLISCLCNYGR WSDASRLLSDMLEKNINPDLVFFNALIDAFVKEGKLVEAEKLYDEMVKRSIDPFCMHDRL DEAKQMFEFMVSKHCFPDVVAYNTLIKGFCKYK…	Chr1:23385324-23387167
			AT1G63080	MSLAKRFVHLRKASPSFCLRGIYFSGLSYDGYREKLSRNALLHLKLDEAVDLFGEMVKSR PFPSIVEFSKLLSAIAKMKKFDLVISFGEKMEILGVSHNLYTYNIMINCLCRRSQLSFAL AILGKMMKLGYGPSIVTLNSLLNGFCHGNRISEAVALVDQMVEMGYQPDTVTFTTLVHGL FQHNKASEAVALVERMVVKGCQPDLVTYGAVINGLCKRGEPDLALNLLNKMEKGKIEADV VIYSTVIDSLCKYRHVDDALNLFTEMDNKGIRPDVFTYSSLISCLCNYGRWSDASRLLSD MLERKINPNVVTFNSLIDAFAKEGKLIEAEKLFDEMIQRSIDPNIVTYNSLINGFCMHDR LDEAQQIFTLMVSKDCLPDVVTYNTLINGFCKA…	Chr1:23388884-23390728
			AT1G63130	MRRLFAISSTGNRFVHRSLLGKGKCGTAPPSFSHCSFWVRDFSGVRYDYRKISINRLNDL KLDDAVNLFGDMVKSRPFPSIVEFSKLLSAIAKMNKFDLVISLGEQMQNLGISHNLYTYS ILINCFCRRSQLSLALAVLAKMMKLGYEPDIVTLNSLLNGFCHGNRISDAVSLVGQMVEM GYQPDSFTFNTLIHGLFRHNRASEAVALVDRMVVKGCQPDLVTYGIVVNGLCKRGDIDLA LSLLKKMEQGKIEPGVVIYNTIIDALCNYKNVNDALNLFTEMDNKGIRPNVVTYNSLIRC LCNYGRWSDASRLLSDMIERKINPNVVTFSALIDAFVKEGKLVEAEKLYDEMIKRSIDPD IFTYSSLINGFCMHDRLDEAKHMFELMISKDCF…	Chr1:23412854-23414746
			AT1G63150	MQRSISLTAKRLFVHWNLQGIGNPPTVPSFFNLCGSGCWERSFASASGDYREILRNRLSD IIKVDDAVDLFGDMVKSRPFPSIVEFNKLLSAVAKMNKFELVISLGEQMQTLGISHDLYT YSIFINCFCRRSQLSLALAVLAKMMKLGYEPDIVTLSSLLNGYCHSKRISDAVALVDQMV EMGYKPDTFTFTTLIHGLFLHNKASEAVALVDQMVQRGCQPDLVTYGTVVNGLCKRGDID LALNLLNKMEAARIKANVVIFNTIIDSLCKYRHVEVAVDLFTEMETKGIRPNVVTYNSLI NCLCNYGRWSDASRLLSNMLEKKINPNVVTFNALIDAFFKEGKLVEAEKLHEEMIQRSID PDTITYNLLINGFCMHNRLDEAKQMFKFMVSKD…	Chr1:23419399-23421288
			AT1G63330a	MYYHPRRRDCLFVGISWGKVIIQLLLTPSIFTVSVAGRAFSGSSGDYRENLSRKVLQDLK LDDAIGLFGGMVKSRPLPSIFEFNKLLSAIAKMKKFDLVISLGEKMQRLGISHNLYTYNI LINCFCRRSQISLALALLGKMMKLGYEPSIVTLSSLLNGYCHGKRISDAVALVDQMVEMG YRPDTITFTTLIHGLFLHNKASEAVALVDRMVQRGCQPNLVTYGVVVNGLCKRGDIDLAF NLLNKMEAAKIEADVVIFNTIIDSLCKYRHVDDALNLFKEMETKGIRPNVVTYSSLISCL CSYGRWSDASQLLSDMIEKKINPNLVTFNALIDAFVKEGKFVEAEKLHDDMIKRSIDPDI FTYNSLINGFCMHDRLDKAKQMFEFMVSKDCFP…	Chr1:23489840-23491519
			AT1G63400	MRISISSVVSSTTSRFVHRNLQGKGNPRIAPSSIDLCGMCYWGRAFSSGSGDYREILRNG LHSMKLDDAIGLFGGMVKSRPLPSIFEFNKLLSAIAKMKKFDLVISLGEKMQRLGISHNL YTYNILINCFCRRSQISLALALLGKMMKLGYEPSIVTLSSLLNGYCHGKRISDAVALVDQ MVEMGYRPDTITFTTLIHGLFLHNKASEAVALVDRMVQRGCQPNLVTYGVVVNGLCKRGD IDLAFNLLNKMEAAKIEANVVIYSTVIDSLCKYRHEDDALNLFTEMENKGVRPNVITYSS LISCLCNYERWSDASRLLSDMIERKINPNVVTFNALIDAFVKEGKLVEAEKLYDEMIKRS IDPDIFTYSSLINGFCMHDRLDEAKHMFELMIS…	Chr1:23507320-23509053
			AT1G64100a	MVRDIEKCEQKTKRDIEKKNTKSGGVRLNSRRLIHGRVAEKGTKSLPSLTQVTFEGEELK LKSGSHYFKSLDDAIDFFDYMVRSRPFYTAVDCNKVIGVFVRMNRPDVAISLYRKMEIRR IPLNIYSFNILIKCFCDCHKLSFSLSTFGKLTKLGFQPDVVTFNTLLHGLCLEDRISEAL ALFGYMVETGCQPDTITFNTLINGLCLEGRVLEAAALVNKMVGKGLHIDVVTYGTIVNGM CKMGDTKSALNLLSKMEETHIKPDVVIYSAIIDRLCKDGHHSDAQYLFSEMLEKGIAPNV FTYNCMIDGFCSFGRWSDAQRLLRDMIEREINPDVLTFNALISASVKEGKLFEAEKLCDE MLHRCIFPDTVTYNSMIYGFCKHNRFDDAKHMF…	Chr1:23791585-23793641
			AT1G64580	MQRLIPIAFSSSVKGFVRRHYLLLERGNNPETSLSRSFSGASHHHHYRERLRNELHCIKF DDAFSLFCEMLQSRPIPSIVDFTRVLTVIAKMNKFDIVIYLYHKMENLGISHDLYSFTIL IHCFCRCSRLSLALALLGKMMKLGFRPSIVTLGSLLNGFCQGNRFQEAVSLVDSMDGFGF VPNVVIYNTVINGLCKNRDLNNALEVFYCMEKKGIRADAVTYNTLISGLSNSGRWTDAAR LLRDMVKRKIDPNVIFFTALIDTFVKEGNLLEARNLYKEMIRRSVVPNVFTYNSLINGFC IHGCLGDAKYMFDLMVSKGCFPDVVTYNTLITGFCKSKRVEDGMKLFCEMTYQGLVGDAF TYNTLIHGYCQAGKLNVAQKVFNRMVDCGVSPD…	Chr1:23985078-23986649
			AT1G64583	MRRLIVTGIATSTAKGFRRVVNPNLLGGGAAARAFSDYREKLRTGFLHSIRFEDAFALFF EMVHSQPLPSIVDFTRLLTATANLRRYETVIYFSQKMELYGISHDLYSFTILIHCFCRCS RLSFALSVLGKMMKLGYEPSIVTFGSLLHGFCLVNRIGDAFSLVILMVKSGYEPNVVVYN TLIDGLCKNGELNIALELLNEMEKKGLGADVVTYNTLLTGLCYSGRWSDAARMLRDMMKR SINPDVVTFTALIDVFVKQGNLDEAQELYKEMIQSSVDPNNVTYNSIINGLCMHGRLYDA KKTFDLMASKGCFPNVVTYNTLISGFCKFRMVDEGMKLFQRMSCEGFNADIFTYNTLIHG YCQVGKLRVALDIFCWMVSRRVTPDIITHCILL…	Chr1:23989933-23990097
			AT3G16710	MRRSIATGFASIVKGFHLHSHRHRLQISNPRTAASLSLCGFCFWIRAFSSYRKILRNGLH NLQFNDALDLFTRMVHSRPLPSIIDFTRLLSVIAKMNRYDVVISLFEQMQILGIPPLLCT CNIVMHCVCLSSQPCRASCFLGKMMKLGFEPDLVTFTSLLNGYCHWNRIEDAIALFDQIL GMGFKPNVVTYTTLIRCLCKNRHLNHAVELFNQMGTNGSRPNVVTYNALVTGLCEIGRWG DAAWLLRDMMKRRIEPNVITFTALIDAFVKVGKLMEAKELYNVMIQMSVYPDVFTYGSLI NGLCMYGLLDEARQMFYLMERNGCYPNEVIYTTLIHGFCKSKRVEDGMKIFYEMSQKGVV ANTITYTVLIQGYCLVGRPDVAQEVFNQMSSRR…	Chr3:5690020-5691543
			AT3G22470	MIQRLIPLNRKASNFTQILEKGTSLLHYSSITEAKLSYKERLRNGIVDIKVNDAIDLFES MIQSRPLPTPIDFNRLCSAVARTKQYDLVLGFCKGMELNGIEHDMYTMTIMINCYCRKKK LLFAFSVLGRAWKLGYEPDTITFSTLVNGFCLEGRVSEAVALVDRMVEMKQRPDLVTVST LINGLCLKGRVSEALVLIDRMVEYGFQPDEVTYGPVLNRLCKSGNSALALDLFRKMEERN IKASVVQYSIVIDSLCKDGSFDDALSLFNEMEMKGIKADVVTYSSLIGGLCNDGKWDDGA KMLREMIGRNIIPDVVTFSALIDVFVKEGKLLEAKELYNEMITRGIAPDTITYNSLIDGF CKENCLHEANQMFDLMVSKGCEPDIVTYSILIN…	Chr3:7966066-7967925
			AT4G26800a	MRWSIATAIASTAKGFLHLHHHFLKNSNPGIVLSPSLRFRFWVRAFSGTTIDYREVLRSG LHNIKFDDAFHLFVLMAYSYPLPSIVEFNKVLTAIAKMQMYDVVINLWKRIENAEGIEIS PDLYTCNILVNCFCRCFQPSSALSYLGKMMKLGIEPDIVTASSLVNGFCLSNSIKDAVYV AGQMEKMGIKRDVVVDTILIDTLCKNRLVVPALEVLKRMKDRGISPNVVTYSSLITGLCK SGRLADAERRLHEMDSKKINPNVITFSALIDAYAKRGKLSKVDSVYKMMIQMSIDPNVFT YSSLIYGLCMHNRVDEAIKMLDLMISKGCTPNVVTYSTLANGFFKSSRVDDGIKLLDDMP QRGVAANTVSCNTLIKGYFQAGKIDLALGVFGY…	Chr4:13489914-13491458
			AT5G16640	MRRSISSKAKSFLHRNLLYSGNSGTSPSSSFSICGFCFSRRAYSNGSDYREMLRNGIRFM KLDDSLDLFFHMVQCRPLPSIADFSRLLSAISKMKKYDVVIYLWEQMQMLGIPHNLCTCN ILLNCFCRCSQLSLALSFLGKMIKLGHEPSIVTFGSLLNGFCRGDRVYDALYMFDQMVGM GYKPNVVIYNTIIDGLCKSKQVDNALDLLNRMEKDGIGPDVVTYNSLISGLCSSGRWSDA TRMVSCMTKREIYPDVFTFNALIDACVKEGRVSEAEEFYEEMIRRSLDPDIVTYSLLIYG LCMYSRLDEAEEMFGFMVSKGCFPDVVTYSILINGYCKSKKVEHGMKLFCEMSQRGVVRN TVTYTILIQGYCRAGKLNVAEEIFRRMVFCGVH…	Chr5:5461031-5462545
			AT5G41170	MAMRFFQLHRNRLVKGNSGKALSFSRLLDLSFWVRAFCNYREILRNGLHSLQFNEALDLF THMVESRPLPSIIDFTKLLNVIAKMKKFDVVINLCDHLQIMGVSHDLYTCNLLMNCFCQS SQPYLASSFLGKMMKLGFEPDIVTFTSLINGFCLGNRMEEAMSMVNQMVEMGIKPDVVMY TTIIDSLCKNGHVNYALSLFDQMENYGIRPDVVMYTSLVNGLCNSGRWRDADSLLRGMTK RKIKPDVITFNALIDAFVKEGKFLDAEELYNEMIRMSIAPNIFTYTSLINGFCMEGCVDE ARQMFYLMETKGCFPDVVAYTSLINGFCKCKKVDDAMKIFYEMSQKGLTGNTITYTTLIQ GFGQVGKPNVAQEVFSHMVSRGVPPNIRTYNVL…	Chr5:16478860-16480443
Eukaryota; Viridiplantae; Streptophyta; Streptophytina; Embryophyta; Tracheophyta; Euphyllophyta; Spermatophyta; Magnoliopsida; Mesangiospermae; eudicotyledons; Gunneridae; Pentapetalae; rosids; fabids; Malpighiales; Salicaceae; Saliceae; Populus	Populus trichocarpa	phytozome (https://phytozome.jgi.doe.gov), Populus trichocarpa v4.1	potri.004G074500	MMMAAAAAVRRRGSEAFFIGAQIQRCQMKIMGMILLLSPTTLSLLSTNHSNSISSSSSSSRYKHSNDASLFRNIDDALSCFNHMLHRKPLPCIIQFNKLLSAIVKMRQYYDAVISLSKQMELAGLSPNTYTLNMLINCFCQLQRIDLGFSVLAKGIKLGLQPTIVTFNTLTNGLCKVGKFSQAAELFDDMVARGCQPNVHTYNTIINGLCKIGETAAAARLLKKMEEAGCQPNVVTYSTIIDGLRKDRRVNEALDIFSYMKAKGISPDIFTYTSLIKGLCNSSRWKDASAMLNEMRSLNIMPDSVIFNVLINTFCKEGKVSQAQGVLKTMTEMGVEPDIVTYSSLMYGYSLCMEVVEARKLFDVMITKGYKPDVFCYNILINGYCKATRIDKAKQLYNE…	Chr04:6210168-6211937	PtrRFL1/PPR145
			potri.004G074700	MGMILPSLLSSNHSNSISSSSSNSSSSSRYKHKNDDASSSFRNIDVALASFNQMLHRKPLPCIIQFNQLLSAIVKMRQYYDAVISLSKQMELAGLSPNTCTLNILINCFCQLQHVDLGFSVLAKGIKLGLQPTIVTFTTLINGLGKVGKFAQAVELFDDMVARGCQPDDYTYTTIINGLCKIGETALAAGLFKKMEEAGCQLNVVTYSTLIHSLCKYRRVNEALDIFSYMKAKDISPTIFTYTSLIQGLCNFSRWKEASALLNEMTSLNIMPNVVTFNVLVDTFCKEGKVLAAEGVLKTMTEMGVEPDVVTYNSLMYGYSMWTEVVEARKLFDVMITKGCKPDVFSYSILINGYCKAKRIDEAKQLFNEMIHQGSTPNNVSYNTLIHGLCQLGRLREAQ…	Chr04:6219572-6221251	PtrRFL2/PPR146
			Potri.005G038400a	MMMFMRKGAFRATASSSAIRLLLQQHVEMGIFPFPPNFPSLSFFKHHHITTSACTQKPSLPQKNCGFVSNTSNDISIDDALTSFYRMVRMNPRPSVVEFGKFLGSIAKKKQYFSVVSLCNQMDLFGVTHNVYSLNILINCLCRLNRVDFAVSVLAKIFKLGIQPDAITFNTLINGLCNEGKIKEAVGLFNELVRRGHEPNVISYNTVINGLCKNGNTNMAVHVLKKMEQNGCKPDVVTYSIIIDSLCKDRLVNEALEFLSKMVDRDIPPDVITYSSILHGFCNLGQLNEATRLFKEMVGRDVMPNTVTFTILVDGLCKEGMVSEARCVFETMTEKGAEPDVYTYTALMDGYCLQNQMDEARKVLNIMVGKGCAPDVHSYSVLINGYCKRRRLDEAKRLL…	Chr05:2476139-2477989	PtrRFL3/PPR185
			potri.005G045000	MMMFMRKGTLGATASSSAIWLLLQQHMEMGIFPFPPNFPSFLLFNHHHITTSACTEKPSLPQKHCGFGSNTSNDISIDDALTSFYRMVRMNPRPSVVEFGKFLGSIAKKKQYSSAVSLCNQMDLFGVTHNVYSLNVLINCLCRLSHVDFAVSVMGKMFKLGIQPDAITFNTLINGLCNEGKIKEAVGLFNEMVWSGHEPNVISYNTVINGLCKNGNTIMAVRVFRKMEQNRGKPNVVTYNTIIDSLCKDRLVNEAVEFLSEMVDRGIPPDVVTYNTILHGFCSLGQLNEATRLFKEMVGRNVMPDTVTFNILVDGLCKEGMVSEARCVSETMTEKGAEPNAYTYNALMDGYCLHNQMDEAIKVLGIMIGKGCAPNLSSYNILINGYCKSKRMNEAKRLL…	Chr05:2847857-2849710	PtrRFL4/PPR187
			potri.005G046000a	MMLMRNSAFRAIASSAIWVLQQHMEMGIFPFLPYFPSFLFFHRHHITTSTFTKNPSLPKKNGGFASNSSNTISVDDALASFYRMARMNPRPSIVEFGKFLGSIAKMKQYSTVVYLCNQMDLFGVTHTVYSLNILINCLCRLNHVDFAVSVWGKMFKLGIQPDVITFTTLINGVCNEGKIKVAVELYNEMVRSGHEPDVISYNTLINGLCNSGNTNMAVHVFKKMEQNGCKPNVVTYNTIIDSLCKDRLVNDAMDFLSEMVGRGIPPDAITYNSIVHGLCCLGQLNEATRLFKRMEQNGCKPDVVTYNIIIDSLYKDRLVNDAADFLSEMVDQGIPPDVVTYTTILHGLCYLGQLNEAIRLFKKMEQKGCKPDVVAYNTIIDSLCKDRLVNDAMEFLSEM…	Chr05:2917429-2919495	PtrRFL5/PPR188
			potri.005G046100a	MMFMRNSAFRAIASSAIRVPQHHMEMGIFPLFFNHHHITTSTCTNNPFLPQKNGGFVSNTTNNISIDDALASFYSMVRMNPRPSVVEFCKFLGSFAKSKQYSTVVSLCDQIDLFGVAHNDYTLNILINSLCRLNHAHFAVSVLSKMFKLGIQPDVITFNTLINGLCNEEKIKDAAELFNEMVRRGHEPDVISYNTIINGLCKTGNTNMAVHVFKKMEQNGCKPDVVTYSTIIDSLCKDKLFNDAMDFLSKMVDRGISPNVFTYNSILHGFCNLGQLNEATRLFKEMVGKDVMPDTVTFNILVDGLCKEGMVLEARCVFEMMTEKGVEPNVYTYSALMDGYCLQNQMNEAHKVLDIMVGKGCAPDVHSYSILINGYCKSRRMDKAKALLTQMSEKELTPN…	Chr05:2923800-2925620	PtrRFL6/PPR189
			potri.005G046200	MLMFMQKNAFKASASSSIWVVQQHMEMGFYLFLPDFPSFLFFNHHHITTSTCTKKRSLPQNNGGFLSNNSISIDDALASFYRMLRMNPRPSVVEFGRFLGSIAKKKQYSTVVSLCNQMDLFGVTHNVYSLNILINCLCRLNHVVFAISVLGKMFKLGIQPDAITFNTLINGRCIEGEIKEAVGLFNEMVRRGHQPDVISYSTVINGLCKSGNTSMALQLLRKMEEKGCKPNLVAYTTIIDSLCKDTLVNDAMDLLSEMVDRGIPPDVVTYSTILHGFCSLGHLNEATILFNEMVGRNVMPNTVTFTILVDGLCKEGMVSEARCVFEAMTKKGAEPNAYTYNALMDGYCLNNQMDEAQKVLDIMVDKGCAPVVHSYNILINGYCKRRRLDEAKSLLVEMS…	Chr05:2927259-2929097	PtrRFL7/PPR190
			potri.005G047400	MMMFTRKSAFRGFQQQQVEMGILLPPDFPSFLFSNHHHLNTSTCTKKPSLPQNNGGFVSNNSNDIGIDDAMASFYRMIHMNPRPSFVELGKFLGSIAKKKQYSTVVSLCNQMDLFGVAHNDYTLNILINSLCRLSHIHFAVSVLSKMFKLGIQPDSVTFTTLINGLCNEGRIKEAVELFNEMAGRDAMPNTVTFTILVDVLCKKGMVSEARCVFETMTEKGVEPNIYTYNALMNGYCLRLEMNDASKVFEIMVGKGCAPSVHSYSILINGYCKSRRIDEAKALLTQMSEKELIPNTVTYNTLMQGLCHASSLLEAQELFKKMCSSGMLPNLRTYSILLDGLCKHGHLEEALKLLTSMQERKLEPDIVLYNILIQGMFIAGKLEVAKELFSKLFANGIRP…	Chr05:2989516-2991021	PtrRFL8/PPR193
			potri.005G050100a	MMMFTRKSAYRATASDFRILQQHMEMGIFPSSFLFFNHHHISTSACTRKPSLPQNNGGFVSNNSTNISIDDALASFYRMVRMNPRPSVAEFGKFLGSFAKKKQYSTVVSLCNQMDLFGVTHNVYSLNVLINCLCRLNHVDFAVSILGKMFKLGIHPTASTFNALINGLCNEGKIKEAGGLFNEMLRRGHEPNVISYNTIIKGLFKSGNRNVAVHVFKKMEPNGCKPDVVTYNTIIDNLCKDRLVNDAMEFLSEMLDRGIPPNVFTYNCMVHGFCILGQLNEATRLFKEMVGRDVMPDTVTLTILVDGLCKEGMVSEARLVFETMTEKGVEPDISTYNALMDGYCLQRLMNEAKKVFEIMIRKGCAPGAHSYNILINGYCKSRRMDEAKSLLAEMYHKAL…	Chr05:3174554-3176390	PtrRFL9/PPR194
			potri.005G050180	MAFMRESAFRASASAFQLQQQQMEMGISPFLPDFPCFLFFNHHHFLTSTSTKKPSLPKNNDGFVSNNSNNVCIDDALASFYRMVRINPRPSVVEFGKFLGSFAKKKQYSTVVSLCNQMDLFRVTHNVYSLNILINCLCRLNHVDFSVSVLGKMFKLGIHPDAITFNALINGLCNEGKIKEAVELFNEMVKRGHEPNVISYTTVINGLCKTGNTSMAVDVFKKMEQNGCKPNVVTYSTIIDSLCKDRLVNDAMEFLSEMVERGIPPNVFTYNSIVHGFCNLGQLNEATRLFKEMVGRDVMPNTVTFTILVDGLCKEGMVSEARCVFETMTEKGVEPNIYTYNALMDGYCLQRQMNEAKEVFEIMARQGCAPDVRSYNILINGFCKSRRMDEAKSLLAEMY…	Chr05:3179693-3181531	PtrRFL36/PPR624
			potri.005G050200a	MMMFTRKSAYRATASDFRILQQHMEMGFFPSSFLFFNHHHISTSACTRKPSLPQNNGGFVSNNSTNISIDDALASFYRMVRMNPRPSVVEFVKVVGSFAKKKQYSTVVSLCNQMDLFGVTHNVYSLNILINCLCRLNHVDFSVSVLGKMFKLGIHPTASTFNALINGLCNEGKIKEAVGLFNEMVRRGHEPNVISYNTIIKGLFKSGNRNMAVHVFKKMEQNGCKPDVVTYNTIIDNLCKDRLVNDAMEFLSEMLDRGIPPNVFTYNCMVHGFCNLGQLNEATRLFKEMVGRDVMPDTVTFTILVDGLCKEGMVSEARHVFETMTEKGVEPNISTYNALMDGYCLQRQMNEAKEVFEIMIRKGCARGAHSYNILINGYCKSRRMDEAKSLLAEMYHKAL…	Chr05:3183925-3185751	PtrRFL10/PPR195
			potri.005G050300	MTVFMRKSAFRASASAFQLQQQQMEMGISPFLPDFPCFLFFNHHHFLTSTSTKKPSLPKNNDGFVSNNSNNVCVDDALASFYRMVRINPRPSAVEFGKFLGSFAKKKQYSTVVSLCNQMDLFRVTHNVYSLNILINCLCRLNHVDFSVSVLGKMFKLGIHPDAITFNALINGLCNEGKIKEAVELFNEMVKRGHEPNVISYNTIINGLFKSGNRNMADHVFKKMEQNGCKPNVVTYNTIIDNLCKNRLVNDAMEFLSEMLDRGIPPNVVTYNSIVHGFCNLGQLNEATRLFKEMVGRDVMPDTVSFTILVDGLCKEGMVSEARCVFETMTEKGVEPNIYTYNALMDGYCLQHQMNEAKKVFEIMVRKGCGPVVHSYNILINGYCQSRMMDEAKSLLAEM…	Chr05:3188303-3190144	PtrRFL11/PPR196
			potri.005G050400	MMMFMRKSAFRATASSAPAFQLQQQLMEMGIFPFRPDFPFLFFNHHHFATSSCTKKPSLPKKSGGVVSDISNNISIDDALASFCRMVRVNPRPSVVEFGKFLGSFAKKKQYSTVVSLCNQMDLFGVTHTVYSLTILINCLCRSNHVDFAVSVLGKMFKLGIQPDVITFTTLLNGLCNEGKIKEAVGLFNEMVRQGHEPNVISYTTVINGLCKTGNTSMAVHVFKKMEQHGCKPDVVTYSIIIDCLCKDRLVNDAMEFLSEMLDRGIPPNVITYSSIVHGFCNLGQLNEATRLLKEMVGRDVMPDTVTFTILVDGLCKEGMVSKAQRVFETMPEKGVEPNIYTYNALMDGYCLQRQMNEAKKVFEIMVRKGCAPDVQSYNILINGFCKSRRMAEAKSLLA…	Chr05:3192923-3194755	PtrRFL12/PPR197
			potri.005G050500a	MFTRKSAFRATASDFRNLQQHMEMGIVPSFLFFNHYHISTSACTKKPSLPHKNGGFVSNNSTNISIDDALASFYRMVRVNPRPSVVEFGKFLGSFAKKKQYSTVVSLCNHMDLFGVTHNVYSLSALINCLCRLNHVDFAVSILGKMVKLGIQPNVITFNTLLNGLCMEGKIKEAEELFNEMVRQGHEPDVISYNTIINGLCKTGNTSMAVDVFKKMEQHGCKPDVVTYSTIIDSLCKDRLVNDAMKFLSEMVERGIPSNVVTYSSIVHGFCNLGQLNEATRLFKEMVGRDVMPNTVTFTILVDGLCKEGMVSEAQRVFETMIEKGVEPNIYTYNALMDGYCLQRQMNEAKKVFEIMIHEGCAPDVHSYNILINGYCKSRRMDEAKSLLAEMYHKALNPD…	Chr05:3196591-3198408	PtrRFL13/PPR198
			potri.006G242200	MMAAAAAAVRLGGSETFFIGSQTQRCQMKMMGMLLLLSPTTSSLLSSNHSSSISSSSSSSRDKHKHDDASSFRNIDDALASFNHMLHREPLPCIIQFTKLLSAIVKMGQYYGAVISLSKQMELAGLSPDIYTLSILIDCFSHLQRVDLAFSVFSKMIKLGLQPDAVTLNTLINGLCKVGKFAQAVEFFDDFEASGCQPTVYTYTTIINGLCKIGETTAAAGLFKKMEEAGCQPNVVTYNILIDSLCKDKLVNEALDIFSYMKAKRISPDIFTYNSLIQGLCNFRRWKEASALLNEMTSLNIMPNIFTFNVLVDAICKEGKVSEAQGVFKTMTEMGVEPDVVTYSSLMYGYSLRMEIVEARKLFDAMITKGCKPDAFSYNILIKGYCKAKRIDEAKQLFN…	Chr06:24380810-24382582	PtrRFL15/PPR276
			potri.006G242500	MVMMMAAAVRRGSEAFFIGSQIQQCQMKIMGMILLLSPTTPSLLSSNHSNSISSSTCTSSSSSSRNRRDKRKHDDACSFRNIDDALASFNHMLHRKPLPCIIQFTKLLSAIVKMGQYYDTVISLTKQMELAGLSPNIYTLSILINCFSHLQRVDLAFSVLAKIIKLGLQPTIVTFTTLINWLCKVGKFAQAMELFDDMVARGCRPDVYTYTTIINGLCKIGETAAAAGLLKKMEEAGCQPNVVTYSTIIDSHRKDRRVNEALDIFSYMKVKGISPDIFTYNSLIQGLCNFSQWKEASALLNEMRSLNIMPDIVTFNVLVDTICKEGKVSEAQGVLKTMTEMGVEPDVVTYSSLMYGYSLRSEVVEARKLFDAMITKGCKPDVFSYNILINGYCKVKRID…	Chr06:24389040-24390833	PtrRFL16/PPR277
			potri.006G257300	MIMAAAAVRRGGSEAFFIGSQIQRCQMKIMGMILLSPTTSSRNHSNFISSSSSSSSSNSRDKHKNDDASSSFRYINDALAFFSSSSSISSRDKHQNDASSFRNIDDALAYFNHMLHRKPRPCIIQFNKLLSAIVKMRHYHDAVISLSKQMELAGLSPDTYTLHMLINCFFQLQRVDLGFSVLAKIIKLGLQLTIVTFNTLINGLCKVGKFGQAVELFDDMVARGYQPDVHTYTTIINGLCKIGETVAAAGLFRKMGEAGCQPDVVTYSTIIDSLCKDRRVNEALDIFSYMKAKGISPNIFTYNSLIQGLCNFSRWREASAMLNEMMSLNIMPNIVTFSLLINIFCKEGNVFEARGVLKTMTEMGVEPNVVTYSSLMNGYSLQAEVVEARKLFDVMITKG…	Chr06:25426996-25428852	PtrRFL17/PPR284
			potri.006G271200a	MMVAAAAVRRGASEAFFIGSQVQRCLMKITGMILPSLLSSKHSNSISSSSRSSSGSSSSRYKHKNDASSSSFRNIDDALASFNHMIHRKPLPCIIQFTKLLSAIVKMGQYYDVVISLSKQMGLAGLSSNTYTLHILMNCFCQLQRVDLGFSVLAKVIKLGLQPTIVTFNTLINGLCKVGEFAQAVELFDDMVARGCQPNVYTYTTIINGLCKTGEAAEAAGLFKKMEEAGCQPDVVTYSTLIDSLCKDRLVNEALDIFSYMKAKGISPDIFTYTSLIQGLCNFSRWKEASALLNEMTSLNIMPDIVTFNVLVDTFCKEGKVLEALGVLKTMTEMGVEPNVVTYNSLMYGYSSCTQVVEARKLFDVMITKGFKPVVFSYNILINGYCKAKRIDEAKQLFN…	Chr06:26420324-26422105	PtrRFL18/PPR287
			potri.006G271400a	MAAAAVRRGGSEAFFTGSHFQRCQMKMTGMILPSPTTSSMLSINHSNSISSSSSSCSSTYQHKNDASSSFRNIDDALASFNHMLHRKPLPCIIQFAKLLSAIVKMGQYYDVVISLSKQMELVGLSPNIYTLSIFMNCFCQLQRVDLGFSVLAKVIKLGLQPTIVTFTTLINGLCKVGEFAQAVELFDDMVAKGCQPDVYTYNTIINGLCKIGETAAAAGLLKKMEEAGCQPNMVTYSTLIDSLCRDRLVNEALDIFSYMKAKGISPDIFTYTSLIQGLCKFSRWKEASALLNEMTSLNIMPDIVTFNVLVDTFCKEGKVSEALGVLKTMTEMGVEPNVVTYSSLMYGYSLWTDVVEARKLFHVMITKGCKPNIFSYNILINGYCKAKRIDEAMQLFNEM…	Chr06:26428745-26430538	PtrRFL19/PPR288
			potri.007G068400	MGMGFFSSFSSSRRKGYFGNLDNALASFNRMLDRNPQPPIIEFNRLLSSVVRMKKYETVVSLFKEMEFRGIKYNVCTLSILINCFCFLHHVDYGFSVFGKTLKRGFKPDVVIFTTLIDGVCRIGKTELAAGLLKEMGLVGCVPDVVTCNSLMRGYCSQGKIDKVRKIFHLMVSKGLKPDVYSYSIFINGYCKVEKIDEAMELFDEMSHRGVVPNAVTYNTLIKALCQALRPRDAQVLFRKMCACGLSPDILAYSTLLDGFCKQGNLDEMLVLFQEMQRRLVKPDLVVYTIIINGMCRSRKVKDAKEVLSRLIVEGLKPDVHTYTALVDGLCREGSIIEALRLFRKMEEDGCMPGSCSYNVLLQGCLQHNDTSTVVQLIHEMADRGFYADAVTRTFLKDF…	Chr07:8897085-8898359	PtrRFL20/PPR297
			potri.013G032600a	MMMRKSPFAASASCVSQLLQQQQMEMGTFPKFPSFLFFIHQHFTASTASTTSISPSSITDGGFCSDYSNPNSVADAVASFNQLLSIRPVPSIVEFNKLLGSIVKNKHYSTVISFFKQMDLSNIRPNVATLTILINCFCHSNHHHIPFAFSVFGKMFKLGLQPTLVTFNTLLSGLCSKAKIMDAVKLFDEMVKMGHEPDVITYSTIINGLCKMGNTTMALQLLKKMEEKGCKPNVVAYNTIIDSLCKDRLVTEAMDFFSEMVKEGIPPDVFTYSSILHGFCNLGRVNEATSLFKQMVERNVIPNKVTFTILIDGLCKKRMISEAWRVFETMTEKGLEPDVYTYNALMDGYCSRSQMDEAQKLFNIMDRKGCAPNVRSYNILINGHCKSGRIDEAKGLLAE…	Chr13:2110077-2111921	PtrRFL22/PPR441
			potri.013G034200	MMMMRKSTFTASAFQLQQRQMEMGNFPKLPFFLFFIHQHITASTASTTKISPSSRNNGGFCNNYSTLHSVADAVASFNELLSMRPMPPVVEFNKLLGSLVKKKHYSTVISLCKQMDLSNIRPDVYTLTILINCFCHSNHDHFHFAFSVLGNMFKLGLQPNHVTFSTLLNGLSSKAKIIDAVKLFDEMVKMGYEPDVITYSTIINGLCKMGSTTMAIQLLKKMEEKGCKPNVVVYSTIIDSLCKDKLITEAMEFLSEMVNRGISPNVVTYSSILHGFCNLGRSNEATSLFKQMVERNVMPDTVTFNILVDGLSKEGMILEAQCVFETMIEKGVEPNVNTYNALMDGYCSQSQMDEAQKLFNIMVRKGCAPSVRSYNILIKGHCKSGRIDEAKGLLAEMSH…	Chr13:2214006-2215841	PtrRFL23/PPR442
			potri.013G034300a	MMWKSTFTASASLFELQQRQMEIGVFPKFPSFLFFTPQQIATSTASTTKISPSSRNNGGFCNNYSTLHSVSDAVASFNELLSIRPMPPVVEFNQLLGSLVKKKHYSTVISLCKQMDLSNIRPDVYTLTILINCCHSNHDHFHFVFSVFGKMFKLGLPPTNVTFNTLFNGLLSKAKITDAEKMFVEMLKMGYEPDVITYSTIINGLCKTGNTTRALHLIKKMEEKGCTPAVATYNTIIDSLCKDKRVNQATEFLFEMFDRGIPPNVVTYSSILHGFCKLGRLNEATSLFNQMVERNVMPNTVTFTILVDGLCKEGMISEARCVFERMTEKGVEPNVYTYNALMDGYCLRSQMNEAQNLLNIMVRKGCAPSVRSYNILIKGHCKSGGIDEAKGLLAEMSHK…	Chr13:2217550-2219384	PtrRFL24/PPR443
			potri.013G034400a	MMMRKSTFVASASCAFQLLQQQQMETGTFPKFRSFLFFIHQHFTTSTASTTNISPSSITNGGFCSNYNNLHSVADAVASFNQLLGIRPLPPVVVFNKLLGSLVKKKHYSTVISLCKQMDLSNIRPNVYTLTILINCLCHSNRDHVHFAFSALGKMFKLGLQPTHVTFGTLLNGLCSKAKIIDAVKLFDEMGKMGFAPSLITYTTIIKGLCKIGHTTNALQLLKKMEEKGCKPDVVAYNTVIDSLCKDRRANEAMYFFSEMVDQGIPPNVVTYSSILHGFCNLGQLNEATSLFKQMIGRNVMPNTVTFTILVDGLCKEGMILEARRVFEMMTENGVEPDAYTYSALMDGYCLQSQMDEAQKLFDIMVGKGFAPSVRVYNILINGHCKSRRLNEAKTLLSE…	Chr13:2220760-2222586	PtrRFL25/PPR444
			Potri.013G130600	MTAMSRATGLLTKNPIFRLQQQMGMPFFSSFPFSTACSSSGTDKVSFSNIDDGLAFFNDMLSKNPRPSTYDFNQLLSAAMRMKKHETVVSLSKEMELRGVKHNVFTLTILINCFCHLNRVDFGFSVWGKILKRGFEPDVVTSTTLVNGLCKEGKMGEAVKLVDDMVERGYRPGAYTYSVVINGLCKVGKADVAVGYLEEMEKLSCVLDTVAYNSVIEGYCLQGKVDGAREVFDVMVSKGTTHDVCNYNTLLNGYCKMERIDEAMQVFDEMLREGLVPTVVTYNTLIKGLCRVRRPWAAHQLFRNISACGLTPTIITYSTLIDGFCEQGNLDEGWALFQEMQKSAVKPNLVVYTILIDGMCKCGKLKDAKVLFSRLIVEGFQPDVHTYTVLIGGICKEGS…	Chr13:13705648-13707114
			potri.013G149800	MAMKRLSLLLAPSSAASPASPAFLGFPFERSQIRNMGMILKPSLLFKDNNPFCCLHSCSSSGSYRHTKDKKGCSFSNINDALSAFNHMLHLQPQPSIVQFSKLLSAVVRMRYYETVVFLSKQMELAGISHNVYTFNILINCFCHLHADSGFSVLTKIIKLGFEPSVVTFSTLVNGLCIEGRIARAVEFFNDMVARGYEPNLHTYNTIINGLCKIGDTSVAAGLLKKMDEAGCEPDVVTYNTIIDNLCKDRLVNEALDIFSQMKGKSIKPDVITYTSLMHGLCNSGQWKEASALLNEMMGLNIMLDVVTFSMLIDTLCKEGEVSEAQGVLKQMTEKGVEPNIFTYNSLMDGYCLRREVVEARKILDVMISKGCSPDVFSYSILINGYCKTKRIDDAKQVF…	Chr13:14652905-14654803	PtrRFL26/PPR469
			potri.013G150100	MMMMATKKLSFSVATSSSASTFIGFHLLRQIRMGMIIFPSKISLLFYNNINNNPICCCLHSSSSYRHKNRTFRNINDALSAFNHMVNTNPLPSIVKFGELFSALVRMKHYKTVVSLSKQMEMAGISHDVLSLTILINCFCRLCHVDYGFSVLGKIIKLGLEPNVITFSTLINGFCIEGKIGRAIELFDVMVARGYKPNVHSYSIIIKGLCRVGKTTEVIKLLEHMKVVGCEPDVVIYNTIVDRLCKDRLVNEAVHIFCKMKGTGILPTVVTYTSLIHGLRNLGRWKEAFGLLNEMKGGNIMPDLVAFSVLIDIMCKEGEVSEARVILKTMTEMGVEPDVATYNTLMNGYCLRMEVVEARKVFEVMISKGRMPDVFSFSILVNGYCKAKRIDEAKQLFDE…	Chr13:14659008-14660684	PtrRFL27/PPR470
			potri.014G117600	MAAMVIFQALVKFRLQQQIGIMGFFFSSFSSGSGHNKVWFKDKDDALASFRLMLLRKPLPCIVEFSKLFSSIVRMGHYETVVYLSKEIEFLGIEQDIHSLSILINCFCHLHRVDFGLSVLSKILKLGLEPSIVTFTTLLNGLCMEGKMDQVMMLYDDMLVRGLQPNVYTYNVIINSLSKSGKANEALGFLKQMEKVGCVPNVVNYSTLIDGYCLRGQMDEARSVFDLMVSKGCTPNVYTYTSLMNGYCKIERIEEAVQLLDETLRKGLVPDIVTFTTIISGLCRAGRPLAAQQLFRYICAHGHTPNIMTYGVLLDGLCKHGNLEEAFALFQEMQRSTVKPNLVIYTILIDSLCKCGKIKDGKELFSRLIDEGLKPNVYTYTALVGALCKEGLIIEAHKL…	Chr14:7923251-7924675	PtrRFL28/PPR486
			potri.016G025600a	MMMSMAMALKQQRVLMAISSPSASTLLGFHSQRSQAETGMIFFLHTSSSRSGRPKYQKGCSFTNIEDALCCFNHMVHMHPLPRIIEFNDFLSALVRIKHYGTVLYLSKQIELLQIERDVCHFSILINCFCRLQRVDFGFSVLGKIIKLGFEPSVMVFSTLINGLCIKGKIARAVEFFDEMVERGYPPNLHTYTTIIKGLCKIGETPVAVGLLKKMDNAGCQPNVVTYSTLIDSLCKDRLVKEALDIFSEMKSKGIQPNVVTYNSLMHGLCNSDQQEEASALFNEMMSFNILPDVVTFNILVDTFCKKGKISEAQGIVKTMIEKGVEPNTVTYSSLMNGYLLQNRVFEARKVFNAMITRGCIPDVLSYNILINGCCKAQRIDEAKQIFDEMSFRGLIPNT…	Chr16:1434681-1436717	PtrRFL29/PPR519
			potri.016G026400	MDNAGCQPNVVTYSTLIDSLCKDRLVEEALDIFSEMKSKRIQPNVVSYNSLMHGLCNSDQQEEASALFNEMTSFIIMPDAVTFNILVDTLCKKGKISEAQGIVKTMIEKGVEPSTVTYSSLMNGYLLQNRVFEARKVFNAMITRGCIPDVLSYNILINGCCKAQRIDEAKQFFDEMSFRGLIPNTATYNTLLGGFWKQKIKLFKDMLAQGCSPDLVTYSIFLHGLSKQGYLDQALELLREMQNNYLNPDLVIYNILIDAMCKSGKLEDARELFLKLHVKGLLPDVRSWTSIISGLCREGLLDEAYKAFRQMERDGCPPDCCSYNVIVRGFLQNNGASRAEQLFQEMFDRGFSADALTRTLAADLLSKDDNLGLKRLLGESERRQDEKEIISSSMMPKEV…	Chr16:1490052-1493378	PtrRFL30/PPR520
			potri.017G032100	MAMKRQSAVMAISSSASTLLGFHSQRSQTEKGMICCLHTSTISRSRSGSGRQKYQKGCSLTNIEDALFSFNHMIHKHPLPCIVEFDKLLSALVRIKHYGTVLSLSKRIELLRIERDVFHFNILINCFSRLQRVDFAFSVLGKIIKLGFEPDAVTFSSLINGLCFEDKFARAMEFFDEMVASGYQPNLHTYNTIIKGFCKIGKTTVAVGLLKKMDKAGGRPDIVIYNTIIDGLCKDRLVSEALDIFSEIKGKGVRPDVFTYSILMHGLCNSDQKEEASALFNEMMSLNIMPDVVTFNILVDKLCKEGMLSEAQGIIKIMIEKGVEPNYATYNSLMNGYCLQNKVFEARMVFDAMITKGCMPNVVSYNILINGYCKAQRIDEARELFDEMSFRGLIPNTFN…	Chr17:2196464-2198098	PtrRFL31/PPR544
			potri.018G038300	MMAMAMKRQRVLMAISSSSSASILFGLASQRSQTEMGMAFFLHTSSGSGRQKCQKGCSFTNIEDALCRFNDMVHMHPLPRIVDFNDFLSALVRIKQYGAVLSFSKQIELLLIERNVCHFSILINCYCRLQRVDFGFSVFGKIIKLGFEPNVVVFSTLINGLCIEGKFARAVEFFDEMVERGYRPNLHTYTTVIKGLCKIGKTPVAVELLKKMDNEGCQPDVVTYITIIDSLCKDRLVKEAFDIFSAMKGKGIQPNVVIYNSLMHGLCNSDHQEEAPAFVNEMMSLNIMPDVITFNILVDTLCKKGKISEAQGIVKTMIEKGVEPNTVTYSSLMNGYLLQNRVSEARKVFDAMMTKGCIPDAFSYNVLINGCCKAQRIDEAKQLFDEISFRGLIPNTASY…	Chr18:3056272-3058044	PtrRFL32/PPR584
			potri.019G021200	MSAAARRRGSEAFFIQRCQMKIMGMILLSPITSSLSSTNHYNSISSFTSSSSSRSRYKHKNDDASSSFRNIDDALASFNHMLHRKPLPCIIQFNKLLSAIVRMRQYYDAVISLSKQMELAGLSPNTCTLNILINCFCLMQHVDLGFSVLAKVIKLGLQPTIITFTTLINGLCKAGEFAQALELFDDMVARGCQPDVYTYTTIINGLCKMGETAAAAGLIKKMGEVGCQPDVVTYSTLIDSLCKDRLVNEALDIFSYMKAKGISPTVVSYTSLIQGLCSFSRWKEASTMLNEMTSLNIMPDIVTFSLLIDIFCKEGNVLEAQGVLKTMTEMGVEPNVITYNSLMHGYSLQMEVVEARKLFDVMITRGCKPDVFSYSILINGYCMVKRIDEAKQLFNEMIH…	Chr19:3297793-3299553	PtrRFL33/PPR602
			potri.019G062300a	MMAAAVRRGSEPFFIESHFQRCQMKITGMILPSLLSSSHSNSISSSSSSSRYKHQNDDASPSFRNIDDALASFNHMLHRKPLPCIIQFTKLLSAIVKMRQYYDAVISLSRPMELAGLSPNTYTLNILINCFCKLQHVDLGFSVLAKVIKLGLQPDVVPFTTLINGLCKVGKFSQAVELFDETVERGCRPDFHNKIINGLCKTGETAAAAGLLKKMEEAGCQPDAVTYNTIIDSLGKDRRMNEASDIFSYMKAGISPTVVSYNSLIHGLCNCSQWKEASAILNEMTSLNIMPDIVTFNVLVDTFCKEGKVSEAQGVLKTMTEMSVELDVVTYNSLMYGHSLWMEVVEARKLGFMITKGCKPNVFSYNILINGYCKAERIDEAKQLFNEMIHQGLTPNIVS…	Chr19:10236296-10246538	PtrRFL34/PPR607
Eukaryota; Viridiplantae; Streptophyta; Streptophytina; Embryophyta; Tracheophyta; Euphyllophyta; Spermatophyta; Magnoliopsida; Mesangiospermae; eudicotyledons; Gunneridae; Pentapetalae; rosids; fabids; Malpighiales; Salicaceae; Saliceae; Populus	Populus tomentosa	NCBI (https://www.ncbi.nlm.nih.gov/genome/?term=Populus+tomentosa), Populus tomentosa (assembly PTv2)	PtoRFL1	MMMMAAAAVRRRGSEAFFIGSQIQRCQMKIMGMILLLSPTTLSLLSTNHSNSISSSSSSSRYKHSNDASLFRNIDDALSSFNHMLHRKPLPCIIQFNKLLSAIVKMRQYYDAVISLSKQMELAGLSPNTYTLNMLINCFCQLQRIDLGFSVLAKGIKLGLQPTIVTFNTLTNGLCKVGKFSQAAELFDDMVARGCQPNVQTYNAIINGLCKIGETAAAARLFKKMEEAGCQPNVVTYSTLIDGLCKDRRVNEALDIFSHMKAKGISPDIFTYTSLIKGLCNSSRWKDASAMLNEMRSLNIMPDIVIFNVLINTFCKEGKVSQAQGVLKTMTEMGVEPDVVTYSSLMYGYSLWMEVVEARKLFDVMITKGYKPDVFCYNILINGYCKATRIDKAKQLYKE…	4A:5977213-5978967
			PtoRFL2	MGMILPSLLSSNHSNSISSSSSSSRYKHKNDDASSSFRNIDVALASFNQMLHRKPLPCIIQFNQLLSAIVKMRQYYDAVISLSKQMELAGLSPNTCTLNILINCFCQLQHVDLGFSVLAKGIKLGLQPTIVTFTTLINGLGKGGKFAQAVELFDDMVAGGCQPDDYTYTTIINGLCKIGETALAAGLFKKMEEAGCQLNVVTYSTLIHSLCKYRRVNDALDIFSYMKAKDISPTIFTYTSLIQGLCNFSRWKEASTLLNEMMSLNIMPNIVTFNVLVDTFCKEGKVLAAEGVLKTMTEMGVEPDVVTYNSLMYGYSMWTEVVEARKLFDVMITKGCKPDVFSYSILINGYCKAKRIDEAKQLFNEMIHQGSTPNNVSYNTLIHGLCQLGRLREAQDLFK…	4A:5985775-5987442
			PtoRFL3	MMMFVRKGAFRATASSSAIRLLLQQDVEMGIFPFPPNFPSFSFFNHHHITTSACTKKPSLPKKNCGFVSNTSNDISIDDALTSFYRMVHMNPRPSVVEFGKFLGSIAKKKQYSSVVSLCSQMDLFGVTHNVYSLNILINCLCRLNHVDFAVSVLAKIFKLGIQPDAITFNTLINGLCNEGKIKEAVGLFNEMVRRGHEPNVISYNTVINGLCKSGNTNMAVHVLKKMEQNGCKPDVVTYSIIIDSLCKDRLVNEALEFLSKMVDRDIPPDVVTYSSILHGFCNLGQLNEATRLFKEMVGGHVMPNTVTFTILVDGLCKEGMVSEARCVFETMTEKGAEPDVYTYTALMDGYCLQNQMDEARKVLDIMVGKGCAPDVHSYSVLINGYCKRRRLDEAKRLL…	5A:1938380-1940230
			PtoRFL4	MMMFMRKGALGATASSAATRLLLQQHMEIGIFPFPLNFPSFLFFNHHHITTSACTEKPSLPQKNCGFGSNTSNDINIDDALTSFYRMVRMNPRPSVVEFGKFLGSIAKKKQYSSAVSLCNQMDLFGVAHNVYSLNVLINCLCRLSHVDFAVSVMGKMFKLGIQPDAITFNTLINGLCNEGKIKEAGGLFNEMVWSGHEPNVISYNTVINGLCKTGNTIMAVRVFRKMEQNGGKPNVVTYNTIIDSLCKDRLVNEAMEFLSEMVDRGIPPDVVTYNTILHGFCSLGQLNEATRLFKEMVGRNVMPDTVTFNILVDGLCKEGMVSEARCVSETMTEKGAEPNAYTYNALMDGYCLHNQMDEAIEVLGIMIGKGCAPNLSSYNILINGYCKSKRMNEAKRLL…	5A:2292066-2293916
			PtoRFL5	MLMRNSAFRAIASSAIWVLQQHVEMGIFPFLPYFPSFLFFHHHHITTSTFTKNPSLPKKNGGFASNSSNTISVDDALASFYRMARMNPRPSIVEFGKFLGSIAKMKQYSTVVYLCNQMDLFGVTHTVYSLNILINCLCRLNHVDFAISVWGKMFKLGIQPDVITFTTLINGVCNEGKIKEAVELYNEMVRSGHEPDVISYNTLINGLCNSGNTNMAVHVFKKMEQNGCKPNVVTYNTIIDSLCKDRLVNDAMDFLSEMVGRGIPPDAITYNSIVHGLCCLGQLNEATKLFKRMEQNGCKPDVVTYNIIIDSLYKDRLVNDAADFLSEMVDQGIPPDVVTYTTILHGLCYLGQLNEAIRLFKKMEQKGCKPDVVAYNTIIDSLCKDRLVNDAMEFLSEMV…	5A:2372795-2374858
			PtoRFL6	MMFMRNSAFRAIASSAIRVLQHHMEMGIFPLFFNHHHMTTSTCTNRPFLPKKNGGFVSNTSNNISIDDALASFYSMVRMNPRPSVVEFCKFLGSFAKSKQYSTVVSLCDQIDLFGVAHNDYTLNILINSLCRLNHAHFAVSVLSKMFKLGIQPDVITFNTLINGLCNEGKVKDAAELFNEMVRRGYEPDVISYNTIINGLCKTGNTNVAVRVFKKMEQNGCKPDVVTYSTIIDSLCKDKLFNDAMDFLSKMVDRGISPNVFTYNSILHGFCNLGQLNEATRLFKEMVGKDVMPDTVTFNILVDGLCKEGMVLEARCVFEMMAEKGVEPNVYTYSALMDGYCLQNQMNEAHKVLDIMVGKGCAPDVHSYSILINGYCKSRRMDKAKALLTQMSEKELTPN…	5A:2377124-2378944
			PtoRFL7	MLMFMQKNAFKAPASSFIWVLQQHMEMGFYLFLPDFPSFLFFNHHHITTSTCTKKPSLPQNNGGFLSNNSIGIDDTLASFYRMLRMNPRPSIVEFGRFLGSIAKNKQYSTVVSLCNQMDLFGVTHNVYSLNILINCLCCLNHVVFAISVLGKMFKLGIQPDAITFNTLINGRCIEGEVKEAVGLFNEMVRRGHQPDVISYSTVINGLCKSGNTSMALQLLRKMEEKGCKPNLVAYTTIIDGLCKDTLVNDAMDLLSEMVDRGIPPDVVTYSTILHGFCSLGHLNEATILFHEMVGRNVVPNTVTFTILVDGLCKEGMVSEARCVFEAMTKKGAEPNAYTYNALMDGYCLNNQMDEAQKVLDIMVDRGCAPVVQSYNIMINGYCKRRRLDEAKSLLVEMS…	5A:2380671-2382494
			PtoRFL8	MMMFTRKSAFRGFQQQQMEMGILLPPDFPSFLFSNHHHLTTSTCTKKPSLPQNNGGFVSNNSNDIGIDDAMASFYRMIHMNPRPSFVEFGKFLGSIAKKKQYSTVVCLCNQMDLFGVAHNDYTLNILINSLCRLSHIHFAVSVLSKMFKLGIQPDSVTFTTLINGLCNEGRIKEAVELFNEMAGRDVMPNTVTFTILVDVLCKKGMVSEARCVFETMIEKGVEPNIYTYNALMNGYCLRLEMNEASKVFEIMVGKGCAPGVRSYSILINGYCKSRRMDEAKALLTQMSEKELIPNTVTYNTLMQGLCHASSLLEALELFKKMCSSGMLPNLRTYSILLDGLCKHGHLEEALKLLKSMQERKLEPDIVLYNILIQGMFIAGKLEVAKELFSMLFANGIQP…	5A:2507290-2508795
			PtoRFL36	MVFMRKSAFRASASAFQLQQRQMEMGISPFLPDFPCFLFFNHHHFLTSSSTKKPSLPKNNDGIVSNNSNNVCVDDALASFYHMVRINPRPSVVEFGKFLGSFAKKKQYSTVVSLCNQMDLFGVSHTVYSLTILINCLCRSKHVDFAVSVLGKMFKLGIQPNVITFNALINGLCMEGKIKEAEELFNEMVRQGHEPDVISYNTIINGLCKTGNTSMAVHVFKKMEQNGCKPNVVTYNTIIDNLCKNRLVNDAMEFLSEMVDRGIPPNVVTYSSIVHGFCNLGQLNDATRLFKEMVGRDVMPDTVTFTILVDGLCKEGMVSEAQRVFETMAEKNVEPDIYTYNALMDGYCLQRQMNEAKKVFEIMIREGCVPVVHSYSILINGYCQSRMMDEAKSLLAEMY…	5A:2585492-2588382
			PtoRFL12	MMFMRKSAFRATASSAPAFQLQQQLMEMGIFPFRPDFPFLFFNHHHFATSSCTKKPSLPKKSGGVVSDISNNISIDDALASFHRMARVNPRPSVVEFGKFLGSFAKKKQYSTVVSLCNQMDLFGVTHTVYSLTILINCLCRSKHVDFAVSVLGKMFKLGIQPDVITFTTLLNGLCSEGKIKEAVGLFNEMVRQGHEPNVISYTTVINGLCKTGNTSMAVHVFKKMEQHGCKPDVVTYSIIIDSLCKDRLVNDAMEFLSEMVDRGIPPNVVTYSSIVHGFCNLGQLNEATRLFKEMVGRDVMPDTVTFTILVDGLCKEGMVSEARCVFETMPEKGVEPNIYTYNALMDGYCLQRQINEARKVFEIMARKGCAPDVHSYNILINGFCKSRRMDEAKSLLAE…	5A:2592171-2594000
			PtoRFL13	MMFTRKNAFRATASDFRNVQQHMEMGIFPSFLFFNHHHISTSACTKKPSLPHKNGGFVSNSSTNISIDDALASFYRMVRVNPRPSVVEFGKFIGSFAKKKQYSTVVSLCNHMDLFGVTHNVYSLSALINCLCRLNHVDFAVSILGKMVKLGIQPNVITFNTLLNGLCMEGKIKEAEELFNEMVRQGHEPDVISYNTIINGLCKTGNTSMAVHVFKKMEQHGCKPDVVTYSTIIDSLCKDGLVNDAMKFLSEMVERGIPSNVVTYSSIVHGFCNLGKLNEATRLFKEMVGRDVMPNTVTFTILVDGLCKEGMVSEAQRVFETMTEKGVEPNIYTYNALMDGYCLQRQMNEAKKVFEIMIREGCAPDVHSYNILINGYCKSRGMDEAKSLLAEMYRKALNP…	5A:2595410-2597230
			PtoRFL10	MVFMRKSAFRASASQLQQRQMEMGIFPFLPDFPCFLFFSHHHFLTSTSTKKPSLPQKNGGFVSNNSNNVCIDDALASFYRMARINPRPSVVEFGKFLGSFAKKKQYCTVVSLCNQMDLFGVSHTVYSLTILINCLCRSKHVDFAVSVLGKMFKLGIQPNVITFNTLLNGLCMEGKIKEAVGLFNEMVKRGHEPDVISYNTIINGLFKSGNTNMAVQVFKKMEQNGCKPDMVTYNTIIENLCKDRLVNDAMEFLSEMLDRGIPPNVFTYNFIIHGFCNLGQLNEATRLFKEMVGRDVMPNTVTFNILVDGLCKEGMVSEAQRVFETMAEKNVEPNIYTYNALMDGYCLQRQMNEAKKVFEIMVRKGCVPVVHSYNILINGYCKSRGMDEAKSLLAEMYRK…	5A:2600256-2602088
			PtoRFL11	MTVLMRKSAFRASASAFQLPQQQMEMGISSFLPDFPCFLFFNHHRFLTSTSTKKPSLPKKNDGFVSNNSNNACIDDALASFYRMARLNPRPSVVEFGKFLGSFAKKKQYSTVVSLCNQMDLFGVTHNVYSLNILINCLCRLNHVDSSVSVLGKMFKLGIHPDAITFNALINGLCNEGRIKGAVELFNEMVKRGHEPNVISYNTIINGLFKSGNVNMAVHVFKKMEQNGCKPNVVTYNTIIDNLCKNRLVNKAMEFLSEMLDRGIPPNVVTYNSIVHGFCNSGQLNEATRLFSEMVGRDVMPDAVTFTILVDGLCKEGMVSEARCVFETMTEKGVEPHIYTYNALMDGYCLQRQMNEAKKVFEIMIREGCAPDVHSYNILINGYCQSRMMDEAKSLLAEM…	5A:2604398-2606236
			PtoRFL15	MAAAAAVAAVAVRLGGSETFFIGSQTQRCQMKMMSTLLLLSPTTSSLLSSNHSSSISSSSTSTSTSSSSSSRDKHKYDDASSFRNIDDALDSFNHMLHREPLPCIIQFTKLLSAIVKMGQYYGAVISLSKQMELAGLSPDIYTLSILIDCFSHLQRVDLAFSVFSKMIKLGLQPDAVTFNTLINGLCKVGKFAQAVEFFDDFEASGCQPTVYTYTTIINGLCKIGETAAAAGLFKKMEEAGCQPNVVTYNILIDSLCKDKLVNEALDIFSYMKAKRISPDIFTYNSLIQGLCNFRRWKEASALLNEMRSLNIMPNIFTFNVLVDAICKEGKVSEAQGVFKTMNEMGVEPDVVTYSSLMYGYSLRMEIVEARKLFEAMITKGCKPDVFSYNILIKGYCKA…	6A:20852330-20850525
			PtoRFL16	MVMMAAAAVRRGSEAFFIGSQIQQCQMKIMGMILLLSPTTPSLLSSNHSNSISSSTCSISSSSSRNRRDKRKHDDACSFRNIDDALASFNHMLHRKPLPCIIQFTKLLSAIVKMGQYYDTVISLTKQMELAGLSPNIYTLSILINCFSHLQRVDVAFSVLAKIIKLGLQPTIVTFTTLINWLCKVGKFAQAMELFDDMVARGCRPDVYTYTTIINGLCKIGETAAAAGLLKKMEEAGCQPNVVTYSTIIDSHRKDRRVNEALDIFSYMKVKGISPDIFTYNSLIQGLCNFSQWKEASALLNEMRSLNIMPDIVTFNVLVDTICKEGKVSEAQGVLKTMTEMGVEPDVVTYSSLMYGYSLRSEVVEARKLFDAMITKGCKPDVFSYNILINGYCKVKRID…	6A:20858728-20860521
			PtoRFL17	MIMAAAAVRRGGSEAFFVGSQIQRRQMKIMGMTLLSPTTSSPLSSNHSNFISSSSSSSNSNSNSNSRDKHKNDDASSSFRYINDALAFFSSSSSSSISCRDKHKNDASSFRNIDDALAYFNHMLHRKPRPCIIQFNKLLSTIVKMRHYHDAVISLSKQMELAGLSPDTYTLHMLINCFFQLQRVDLGFSVLAKIIKLGLQLTIVTFNTLINGLCKVGKFGQAVELFDDMVARGCQPDVHTYTTIINGLCKIGETAAAAGLFKKMGEAGCQPDVVTYSTIIDSLCKDRRVNEALDIFSYMKAKGISPNIFTYNSLIQGLCNFSQWREASAMLNEMMSLNIMPNVVTFSLLINIFCKEGNVFEAQGVLKTMTEMGVEPNVVTYSSLMNGYSLQAEVVEARK…	6A:21868165-21870048
			PtoRFL18	MMVAAAVRRGASEAFFIGSQVLRCLMKITGMILPSLLSSKHSNSISSSSRSSSSRYKHKNDASSSSFRNIDDALASFNHMIHRKPLPCIIQFTKLLSAIVKMGQYYDVVISLSKQMGLAGLSSNTYALHILMNCFCQLQRVDLGFSVLSKVIKLGLQPTIVTFNTLINGLCKVGEFAQAVELFDDMVARGCQPNVYTYTTIINGLCKTGEATEAAGLFKKMEEAGCQPDVVTYSTLIDSLCKDRLVNEALDIFSYMKAKGISPDIFTYTSLIQGLCNFSRWKEASALLNEMTSLNIMPDIVTFNVLVDTFCKEGKVSEALGVLKTMTEMGVDPNVVTYNSLMYGYSLFTKVVEARKLFDVMITKGFKPVVFSYNILINGYCKAKRIEEAKQLFNEMIHQ…	6A:22747275-22749041
			PtoRFL19	MAAAAVRRGGSEAFFIGSHFQRCQMKMIGMILLSPTTSSMLSINHSNSISSSSSSCSSRYQHKNDASSSFRNIDDALASFNHMLHRKPLPCIIQFAKLLSAIVKMGQYYDVVISLSKQMELVGLSPNTYTLSIFMNCFCQLQRVDLGFSVLAKVIKLGLQPTIVTFTTLINGLCKVGEFAQAVELFDDMVARGCQPDVYTYNTIINGLCKTGETAEAAGLLKKMEEAGCQPNMVTYSTLIDSLCRDRLVNEALDIFSYMKAKGIYPDIFTYTSLIQGLCKFSRWKEASALLNEMTSLNIMPDIVTFNVLVDTFCKEGKVSEALGVLKTMTEMGVDPNVVTYSSLMYGYSLWTDVVEARKLFHVMITKGCKPNIFSYNILINGYCKARRIDEAMQLFNEM…	6A:22756038-22757831
			PtoRFL20	MGRGFFSSFSSSRRKGYFGNLDNALASFNRMLDRNHQPPIIEFNRLLSSVVRMKKYETVVSLFKEMEFRGIKYNICTLSILINCFCFLHHVDYGFSVFGKTLKRGFKPDVVIFTTLIDGVCRIGKTEVAAALLKEMGLVGCVPDVVTCNSLMRGYCSQGKIDQVRKIFHLMASKGLKPDVYSYSIFINGYCKVEKIDEAMELFDEMSHRGVLPNAVTYNTLIKALCQALRPRDAQVLFRKMFVCGLSPDILAYSTLLDGFCKQGNLDEMLVLFQEMQRRLVKPDLVVYTILINGMCKSRKVKEAKELLSRLIVEGLKPDVHTYTALVDGLCREGSLIEAQRLFRKMEEDGCMPGSCSYNVLLQGCLQHKDTSKVGQLIHEMADRGFHADAVTRTFLKDL…	7A:6995247-6996521
			PtoRFL22	MMMRKSPFAASASCVSRLLQQQQMEMGTFPKFPSFLFFIHQHFTASTASTTNISPSLITDGGFCSDYSNSNSVADAVASFNQLLSIRPVPSIVEFNKLLGSIVKNKHYSTVISFFKQMDLSNIRPNVATLTILINCFCHSNHHHIPFAFSVFGKMFKLGLQPTLVTFNTLLSGLCSKAKIMDAVKLFDEMVKMGHEPDVITYSTIINGLCKMGNTTMALQLLKKMEEKGCKPNVVAYNTVIDSLCKDRLVTEAMDFFSEMVKEGIPPDVFTYSSILQGFCNLGRVNEATSLFKQMVERNVIPNKVTFTILIDGLCKKRMISEAWLVFDTMTEKGLEPDVYTYNALMDGYCSRSQMDEAQKLFNIMDHKGCAPNVRSFNILINGHCKSGRIDEAKGLLAE…	13A:2020335-2022179
			PtoRFL23	MMMMRRSTFTASAFQLHQRQMEMGNFPKLPSFLFFIHQHITTSTASTTTISPSSRNNGGFCNNYSTLHSVADAVASFNELLSMRPMPPVVEFNKLLGSLVKKKHYSTVISLCKQMDLSNIRPDVYTLTILINCFCHSNHDHFHFAFSVLGNMFKLGLQPNHVTFSTLLNGLCSKPKIIDAVKLFDEMVKMGYEPDVITYSTIINGLCKMGSTTMAIQLLKKMEERGCMPNVVVYSTIIDSLCKDKLITEAMEFLSEMVNRGISPNVVTYSSILHGFCNLGRSNEATSLFKQMVERNVMPDTVTFNILIDGLSKEGMILEARCVFETMIEKGVEPNVNTYNALMDGYCSQSQMDEAQKLFNIMDRQGCAPSVQSYNILIKGHCKSGRIDEAKGLLAEMSH…	13A:2104966-2106801
			PtoRFL24	MMRKTTFTACASLFELQQRQMEIGVFPKFPSFLFFTHQQITTSTASTTKISPSSRNNGGFCNNYSTLHGVADAVDSFNELLSIRPMPPVVEFNQLLGSLVKKKHYSTVISLCKQMDLSNIRPDVYTLTILINCFCHSNHDHFHFAFSAFGKMFKLGLPPTNVTFNTLFNGLLSKAKITDAEKMFVEMVKMGYEPDVITYSTIINGLCKTGNTTRALHLIKKMEEKGCTPAVATYNTIIDSLCKDKRVNQATEFLFEMFDRGIPPNVVTYSSILHGFCNLGRLNEATGLFNQMVERNVMPNTVTFTMLVDGLCKEGMISEARCVFERMTEKGVEPNVYTYNALMDGYCLRSQMDEAQKLFNIMVRKGCAPSVRSYNILIKGHCRSGGIDEAKGLLTEMSH…	13A:2108434-2110269
			PtoRFL25	MMMRKSTFAASASCAFQLLQQRQMETGTFPKFPSFLFFIHQHFTTSTASTTNISPPSITNGGFCSNYNNLHSVADAVASFNQLLSIRPLPPVVVFNKLLGSLVKKKHYSTVISLCKQMDLSNIRPNVYTLTILINCLCHSNRDHVHFAFSALGKMFKLGLQPTHVTFGTLLNGLCSKAKIIDAVKLFDEMGKMGFAPSLITYTTIIKGLCKIGHTTNALQLLKKMEEKGCKPDVVAYNTVIDSLCKDRRVNEAMDFFSEMVDQGIPPNVVTYSSILHGFCNLGQLNEATSLFKQMIGRNVMPNTVTFTILVDGLCKEGMILEARSVFEMMTENGVEPDAYTYSALMDGYCLQSQMDEAQKLFDIMVGKGFAPSVRVYNILINGHCKSRRLNEAKTLLSE…	13A:2111046-2112872
			PtoRFL35	MTAMSRATGLLTKNPIFRLQQQMGMPFFSSFPFSTTCSSSSSSSSSTDKVSFCNIDDALAFFNDMLSKNPRPSTYYFNQLLSAVMRMKKHETVVSLSKEMELRGVKHNVFTLTILINCFCHLNRVDFGFSVWGKILKRGFEPDVVTSTTLVNGLCKEGKMGEAVKLVADMVERGYRPGAYTYSVVINGLCKVGKADVAVGYLEEMEKLGCVLDTVAYNSVIEGYCLQGKVDGAREVFDVMVSKGTTHDVCNYNTLLNGYCKMERVDEAMQVFDEMLREGLVPTVVTYNTLITGLCRVGRTWAAHQLFRNISACGLTPTIITYSTLIDGFCEQGNLDEGWALFQEMQKSAVKPNLVVYTILIDGMCKCGKLKDAKVLFSRLIVEGFQPDVHTYTVLIGGI…	13A:11345544-11347022
			PtoRFL26	MAMKRLSLLLAPSSAASPASPAFLGFPFERSQLRNMGMILKPSLLFKDNNPFCCHHSCSSSGSYRHSKDKKGCSFSNINDALSAFNHMLHLQPQPSIVQFSKLLSAVVRMRYYETVVFLCKQMELAGISHNVYTFNILINCFCHLHADSGFSVLAKIIKLGFEPSVVTFSTIVNGLCIEGRIARAVEFFNDMVAGGYEPNLHTYNTIINGLCKIGDTSVAAGLLKKMDEAGCDPDVVTFNTIIDNLCKDRLVNKALDIFSQMKGKSIKPDVITYTSLMHGLCNSGQWKEASALLNEMMGLNIMPDVVTFSMLIDTLCKEGEVSEAQGVLKQMTEKGVEPNIFTYNSLMDGYCLRREVVEARKILDVMISKGCSPDVFSYSILINGYCKTKRIDDAKQVF…	13A:12455353-12457251
			PtoRFL27	MMMMATKKLSFLVATSSSASTFIGFHLLRQIGMGMIIFPSKISLLFYNNINNNPICCCLHSSSSYRHRNRTFRNINDALSAFNHMVNTNPLPSIVEFGELFSALVRMKHYKTVVSLSKQMEMAGISHDVLSLTILINCFCRLCHVDFGFSVLGKIIKLGLEPNVITFSTLINGFCIEGKIGRAIELFDVMVARGYKPNVHSYSIIIKGLCRVGKTTEVIKLLEHMKVVGCEPDVVIYNTIVDRLCKDRLVNEAVHIFCKMKGTGILPTVVTYTSLIHGLRNLGRWKEAFGLLNEMKGGNIMPDLVAFSVLIDIMCKEGEVSEARVILKTMTEMGVEPDVATYNTLMNGYCLRMEVVEARKVFEEMISKGRIPDVFSFSILVNGYCKAKRIDEARQLFDE…	13A:12461506-12463182
			PtoRFL28	MAAMVIFRALVKFRLQQQIGIMGFFFSSFSSGSGHNKVWFKDKDDALASFRLMLLRKPLPCIVEFSKLFSSIVRMGHYETVVYLSKEIEFLGIEQDIHSLSILINCFCHLHRVDFGLSVLSKILKLGLEPSIVTFTTLLNGLCMEGKMDQVMMLYDDMLVRGLQPNVYTYNVIINSLSKSGKANEALGFLKQMEKVGCVPNVVNYSTLIDGYCLRGQMDEARSIFDLMVSKGCTPNVYTYTSLMNGYCKIERIEEAVQLLDETLRKGLVPDIVTFTTIISGLCRAGRPLAAQQLFRYICAHGHTPNIMTYGVLLDGLCKHGNLEEAFALFQEMQRSTVKPNLVIYTILIDSLCKCGKLKDGKELFSRLIDEGLKPNVYTYTALVGALCKEGLIIEAHKL…	14A:7876015-7877439
			PtoRFL30	MMMSMAMALKQQRVLMAISSPSASTLLGFHSQISQAETGMIFFLHTSSSRSGRPKYQKGCSFTNIEDALCCFNHMVHMHPLPRIIEFNDFLSALVRIKHYGTVLYLSKQIELLQIERDVCHFSILINCFCRLQRVDFGFSVLGKIIKLGFEPSVMVFSTLINGLCIKGKIARAVEFFDEMVERGYPPNLHTYTTIIKGLCKIGKTPVAVGLLKKMDNAGCQPNVVTYSTLIDSLCKDRLVKEALDIFSEMKSKGIQPNVVTYNSLMHGLCNSDQQEEASALFNEMMSFNILPDVVTFNILVNTLCKKGKISEAQGIVKTMIEKGVEPNTVTYSSLMNGYLLQNRVFEARKVFDAMITRGCRPDVLSYNILINGCCKAQRIDEAKQIFDEMTFRGLFPNT…	16A:1503401-1505437
			PtoRFL31	MAMKRQSAVMAISSSASTLLGFHSQRSQTEMGMICCLHTSTISRSRSGRQKYQKGCSFTNIEDALFSFNHMIHKHPLPCIVEFDKLLSALVRIKHYGTVLTLSKRIELLRIERDVFHFNILINCFSRLQRVDFAFSVLGKIIKLGFEPDAVTFSSLINGLCFEDKFARAMEFFDEMVASGYQPNLHTYNTIIKGFCKIGKTTVAVGLLKKMDKAGGRPDIVIYNTIIDGLCKDRLVNEALDIFSEIKGKGVRPDVFTYSILMHGLCNSDQKEEASALFNEMMSLNIMPDVVTFNILVDKLCKEGMLSEAQGIIKIMIEKGVEPNYATYNSLMNGYCLQNKVFEARMVFDTMITKGCMPNVVSYNILINGYCKAQRIDEARELFDEMSFRGLIPNTFNYN…	17A:2401027 -2402655
			PtoRFL32	MAMAMKRQRVLMAISSSSSASIPFGLASQRSQTEMGMAVFLHTSSGSGRQKCQKGCSITNIEDALCRFNDMVHMHPLPRIVDFNDFLSALVRIKQYGAVLSLSKQIELLLIERNVCHFSILINCYCRLQRVDFGFSVFGKIIKLGFEPNVVVFSTLINGLCIEGKFARAVEFFDEMVERGYRPNLHTYTTVIKGLCKIRKTPVAVELLKKMDNEGCQPDVVTYITIIDSLCKDRLVKEAFDIFSAMKGKGIQPNVVIYNSLMHGLCNSDHQEEAPAFVNEMMSLNIMPDVITFNILVDTLCKKGKISEAQGIVKTMIEKGVEPNTVTYSSLMNGYLLQNRVSEARKVFDAMITNGCIPDVFSYNVLINGCCKAQRIDEAKQLFDEISFRGLVPDTASYN…	18A:2815801-2817570
			PtoRFL33	MSAAARRRGSEAFFIQRCHMKIMGMILLSPITSSLSSTNHYNSISSFTSSSSSRSRYKHKNDDASSSFRNIDDALASFNHMLHRKPLPCIIQFNKLLSAIVRMRQYYDAVISLSKQMELAGLSPNTCTLNILINCFCLMQHVDLGFSVLAKVIKLGLQPTIITFTTLINGLCKAGEFAQALELFDDMVARGCQPDVYTYTAIINGLCKNGETAAAAGLIKKMGEAGCQPDVVTYSTLIDSLCKDRLVNEALDIFSYMKAKGIFPTVVSYTSLIQGLCSFSRWKEASAMLNEMKSLNIMPDIVIFSLLIDIFCKEGNVLEAQGVLKTMTEMGVEPNVITYNSLMHGYSLQMEVVEARKLFDVMITRGCKPDVFSYSILINGYCMVKRIDEAKQLFNEMIH…	19A:3498021-3499781
			PtoRFL34	MMAAAVRRGSEPFFIESHFQRCQMKITGMILPSLLSSSHSNSISSSSSSSRYKHQNDDASPSFRNIDDALASFNHMLHRKLLPCIIQFTKLLSAIVKMRQYYDAVISLSKQMELAGLSPNTYALNILINCFCKLQHVDLVFSVLAKVIKLGLQPDVVPFTTLINGLCKVGKFSQAVELFDDTVARGCRPDVHTYNTIINGLCKIGETAAAAGLLKKMEEAGCQPDVVTYNTIINSLGKDRRMNEALDIFSYMKVKGISPTVTSYNSLIHGLCNCSQWKEASAILNEMTSLNIMPDIVTFNVLVDTFCKQGKVSEAQGVLKAMTEMSVELDVVTYNSLIYGHSLWMEVVEARKLFGFMITKGCKPDVFSYNILIDGYCEAERIHETEQLFNNEMIYQGST…	19A:9307047-9308802
Eukaryota; Viridiplantae; Streptophyta; Streptophytina; Embryophyta; Tracheophyta; Euphyllophyta; Spermatophyta; Magnoliopsida; Mesangiospermae; eudicotyledons; Gunneridae; Pentapetalae; rosids; fabids; Malpighiales; Salicaceae; Saliceae; Salix	Salix purpurea	phytozome (https://phytozome.jgi.doe.gov), Salix purpurea v5.1	Sapur.004G052100	MMMMVAAAERRRGSEAFFIGSQIQRWQMKIMGMILLLSPTTLSLLSSNHSNSISSSSSSSSSSNSSRYKHNNDAFSFRNIDGALSSFNHMLLRKPLPCIIQFNKLLSIIVKMRRHYDTVISLSKQMELAGLSPNTYTLNMLMNCFCQLHRIDLGFSVLAKGIKLALQPTIVTFNTLTNGLCKVGKFAQAAELFDDMVARGCQPNVHTYNTIINGLCKIGEDAAAARLLKKMEEAGCQPNVVSYSTLIDGICKDRRVNEALDIFSYMKAKGISPDIFTYTSLIKGLCHFSRWKEASAMLYEMTSLNIMPDIVIFNVLVNTFCKEGKVSQAEGLLETMNEMGVEPDVVTYSSLMYGYSLWMEVVEARRLFDVMITKGCKPDVFCYNILINGYCKVMRMDKA…	Chr04_519:3970241-3972028
			Sapur.004G052300a	MGMILPSLLSSKHANSISSSSSNSRYKHKNDDASSCFRDVDAALASFNHMLHRKPLPCIIQFNKLLSAIVKMRQHYEAVISLSKRMELTGLSPNTCTLNILINCFCQLQHVDLGFSVLAKVIKLGLQPTIVTFTTLINGLSKVGKFAHVVELLDDMVARGCQPDDYTYATIINGLCKIGETAAAARLFKKMEEAGCQLNVVTYSTLIHSLCKDRRVNDALDIFSYMKARDISPTIFTYTSLIQGLCNFSRWKEASALLNEMTSLNIMPNVVTFNVLVDIFCKEGKVLEAEGVLKTMTEIGVEPDLVTYNSLMYGYSLWMEVVEARKLFDVMITKGCKPDVFSYSILINGYCKAKRIDEAKQLFNEMIHQGSTPNNVSYNTLIHGLCQLGRLREAQDLFK…	Chr04_519:3980216-3981883
			Sapur.005G030200	MMMFMRKGAYRASSAAAIRLLLKQHMEMGIFPLFFNHHHITTSTCTDEPFLSQNNGGFVSNTTSNISFDDALASFHRMVRMNPRPSVVEFGKFLGSIAKKKQYSSVVSLCNQMDLFGVTHNVYSLNILINCFCRSDHVGFAVSVLARIFKLGIPPDAVTFNTLINGLCNEGKIKEAVGLFNEMIRRGHKPNVISYNTVINGLRKSGNTNMAVQVFKKMEPNGCKPDVVTYSIIIDSLCKDRLVNEALEFLSKMVDRGIPPDVITYSSILHGFCNLGQLNEATRLFKEMIGRDVMPNTVTLTILVDGLCKEGMVSEARCILETMTEKGVEPDVYTYTALMDGYCLQKQMDEARKVLDIMVGKGCAPDVHSYSVLINGYCKRRRLDEAKRLLSEMSEKELT…	Chr05_519:2281227-2283050
			Sapur.005G034900	MMLMRKRAFRGIASSAIWVLQQHMEMGIFPFLPYFPSFLFFHHHHITTSTLTKNPSLDKKNGGFVSNSSSTVIIDDALATFYRMVRMNPRPSIVEFGKFLGSIAKMKQYSTVFYFCNQMDLFGVTHTVYSLNILINCLCRLNHVAFAVSVWGKMFKLGIQPDVITFTTLINGICNEGKIKVAVELYNEMVRRGHEPDVISYNTLINGLCNSGNTNMAVHVFKKMEQNGCKPNVVTYNTIIDSLCKDRLVNDAMDFLSEMVGRGIPPDAITYNSIVHGLCCLGQLNEAKGLFKKMEQNGCKPDVVTYNMIINSLYKDMLVNDAADFLSEMVDQGIPPDVVTYTTILHGLCCSGQLNEAIRLFKKMEQNGCKPDVVAYNTIIDSLCKDRLVNDAMEFLSEM…	Chr05_519:2614897-2616963
			Sapur.005G035000	MIMFMRKGAFRATASSSEIRLLLQQHMEMGIFPLIFNHHHLTTSTRTGKAFLPQKNGGFASNTSNNISFDNALASFDRMVRLNATPSVVEFCKFLGSFSKSKQYSTVVSLCDQIDLFGVTHNGYTLNMLINSLCRLNHVQFAVSVLSKMFKLGIQPNVITFNTLINGLCKEGKIKDAAELFNEMVRRGHEPDVISYNTIINGLCKTGNTSMAVHVFKRMEQNGCKPDVVTYSTIIDSLCKDKLFNDAMDLLSKMVDRGISPNVFTYNSMLHGFCNLGQLNEATRLFKEMVGKDVVPDTVTFNILVDGLCKEGMVLEAQCLLETMIKKGTEPNVYTYSALMDGYCLQNQMDEAHKVFDIMVGKGCAPDVHSYNILINGYCKSRRMDEAKALLTQMSEKEL…	Chr05_519:2618973-2620799
			Sapur.005G035100	MFMQIKACRASASSSIWVLQQHMEMGIDLFLPDFPSFLSFYHHHFTTSAYTKKPSLPQNNGGFLSNDTGTDDASASFYRMVRMNPRPSVVEFGRFLGSIAKTKQYSTVVSLCNQMDLFGVTHNVYSLNILINCLCRLNRVHFAVSVLGKMFKLGIQPDAITFNTLINGRCIEGDIKEAVGLFNEMVRRGHQPDVISYSTVINGLCKSGNTSMALQLLKKMEEKGCKPNLVAYTTIIDSLCKDRLVNDAMDLLSEMVDRGIPPDVVTYSTILHGFCSLGHLNEATRLFNEMVGRNVMPNTVTFTILVDGLCKEGMVSEARRVFEAMTEKGAEPNVYTYNALMDGYCLNNQMDEAQKVLDIMVGKGCAPGVHSYNILINGYCKRRRLDEAKALLSEMSEKE…	Chr05_519:2622150-2623985
			Sapur.005G036100	MMMFTRKSASRGFQQQQMEMGILLTPDFPSFLFFNHHHLTTSTCTKKPSLPQNNGGFVSNNSNNISIDDAMVAFYRMIHMNPRPSFVEFGQFLGSIAKKKQYSTVVSLCNQMDLLGVEHNDYTLNILINSLCRLNHVHFALSVLGKMFKLGIHPDSVTFTTIINGLCNEGKIKEAVELFNEMAGGDVMPNTVTFTILVDVLCKKGMVSEARRVFETMSEKGVEPNIYTYNALMNGYCLRLQMNEASKVFEIMVGKGCAPSVHSYSILINGYCKSRSMDEAKALLTQMSEKELIPNTVTYNTIMQGLCHASSILEAQELFKKMCSSGMLPNLRTYSILLDGLCKHGHLEEALKLLESMQERKLEPDIVLYNILIHGMFIAGKLEVAKELFSKLFDNGIRP…	Chr05_519:2678255-2679760
			Sapur.005G038600a	MTMFMRKSAFRATASAFQLQQQQMEMGIFPFLPHFPFLFFNHHHFATSSCTKKPSLHKKSGGLVSDNSNNISIDDALASFYRMVRVNPRPSVVEFGKFLGSFAKKKQYSTVVSLCNQMDLFGVTHTVYSLTILINCLCRSKHVDFAVSILGKMFKLGIQPDVITFTTLLNGLCMEGKIKEAVGLFNEMVRRGHEPNVISYTTLINGLCKTGNTSMAVHVFKKMEQHGCKPDVVTYSTIIDSLCKDRLVNDAMEFLSEMVDRGIAPNVVTYSSIVHGFCNSGQLNEAARLFKDMVGRDVMPDTVTFTILVDGLCKDGMVSEARCVIDTMPEKGVEPNVYTYNALMDGYCLRRKMNEAKKVFEIMVRNGCAPDVHSYNILINGYCKSRRMEEAKSLLAEMS…	Chr05_519:2835356-2837174
			Sapur.005G038700	MMMLTRKSAFRATASDSRVLQQHMEMGIFPSSFLFFNHHHISTSACTEKPSLPKNNGGFVSNNSTDINIDDAIASFYRMVRMHQRPSSVEFGKFFGSFAKKKQYSTVVSLCNHMDFVGVSHDVYSLSALINCLCRLNHVDFAVSILGKMVKLGIQPNVITFNTLLNGLCKGGKVKEAEELFNEMLRRGHEPDVISYNTIINGLCKTGNTSMAVHVFKKMEQHECKPDVVTYSTIIDSLCKDRLVNDAMECLSEMLDRGIPPNVVTYSSIVHGFCNLGQLNEATRLFKEMVSRGVMPNTVTFTILVDGLCKEGMVSEARCVIDAMPEKGVEPNVYTYNALMDGYCLRREMNEVNKVFEIMVRNGCTPDVHSYNILINGYCKSRRMEEAKSLLAEMSHKAL…	Chr05_519:2838953-2840779
			Sapur.005G038900a	MMFMRKSAFRAAASSAFQLQQQQMEMGIFPFLPHFPCFLFLKHHHFLTSTSTKKPSLPKKNDGLVSNNSNNISIDDALASFYRMVRMNPRPSVVEFGKFLGSIAKKKQYSTVVSLCNQMDLFGVTHNVYSLNILINCLCRLNLVHFAVSVLGKMFKLGIHPDAITFNALTNGFCNEGIKDAVELFNMMVQRGYEPNVISYNTIINGLFKSGNRNMAVQVFKKMEQNGGKPNVVTYNTIIDNLCKNRLVNDAMEFLSEMLDRGIQPNVVTYNLVHGFCNLGQLNEATRLFKEMVGKDVMPDTVTFTILVDGLCKEGMVSEARCVFETMTEKGVEPDIYTYNALMDGYCLHHQMNEASKVFEIMVRKGCGPTVHSYNILINGYCKSKSMDEAKSLLAEMSH…	Chr05_519:2842789-2844631
			Sapur.006G200600	MMTMVAAAVKRGGSETMATGSQTQRCQMKMMGMILLLSPTTSSLLSSNHFNTISSSSSSSRSSSSSSSSSGDKQKHDGASSFRDIEDALASFNHMLHTKPLPCIIQFTKLLSAIVKMGQYYDAVISLSRQMELAGLSPNIYTLSILINCFSHLQRVDLAFSVFSKIIKLGLQPDVVTFTTLINGLCKVGKFAQAVEFFDNFEASGCQPDVYTYTTIINGLCKIGQTAAAAELLKKMEEAGCHPNVVTYSTIIDGLRKDRRVNEALDIFSYMKAKRISPNIFTYTSLIQGLCNFRRWKEASALLNEMMSLNIIPNIVTFNVLVDAICKEGKVSEAQGVLKTMDKLGLQPDVVTFTTLINGLCKVGKFAQAVEFFDNFEASGCQPTVYTYTTIMNGLCKIG…	Chr06_519:17775720-17778573
			Sapur.006G200800	MMTMVAAAVKRGGSETMATGSQTQRCQMKMMGMILLLSPTTSSLLSSNHFNTISSSSSSSRSSSSSSSSSGDKQKHDGASSFRDIEDALASFNHMLHTKPLPCIIQFTKLLSAIVKMGQYYDAVISLSRQMELAGLSPNIYTLSILINCFSHLQRVDLAFSVFSKIIKLGLQPDVVTFTTLINGLCKVGKFAQAVEFFDNFEASGCQPDVYTYTTIINGLCKIGQTAAAAELLKKMEEAGCHPNVVTYSTIIDGLRKDRRVNEALDIFSYMKAKRISPNIFTYTSLIQGLCNFRRWKEASALLNEMMSLNIIPNIVTFNVLVDAICKEGKVSEAQGVLKTMDKLGLQPDVVTFTTLINGLCKVGKFAQAVEFFDNFEASGCQPTVYTYTTIMNGLCKIG…	Chr06_519:17800312-17802325
			Sapur.006G200900a	MMTMVAAAVRRGGSETMVTGSQTQRCLKMMGMILLLSPTTSSLLSSNHFNTISSSSSSSCSSSRSSSSSGSSSSSSSEDKQKHDGASSFRDIEDALASFNHMLHTKPLPCIIQFNKLLSAIVKMGQYYDAVISLSRQMELAGLSPDIYTLNILINCFSHLQRVDLAFSVFSKIIKLGLQPDVVTFNTLINGLCKVGKFAQAVEFFDNFEASGCQPTVYTYTTIMNGLCKIGETTAAAGLFKKMEGAGCQPNVVTYNVLIDSLCKDKLVNEALDIFSYMKAKGISPHIFIYNSLIQGLCNFRRWKEASALLNEMMSLNIMPNIVTFNVLVDAICKEGKVSEAQGVLKTMTEMGMEPDVVTYSSLMYGYSLQSEVFEARKLFDAMKTRGCKPDVFSYNILI…	Chr06_519:17819539-17821017
			Sapur.006G201000	MVVMMAAAAEAAAVRKGSEAIFIGSQIQRCLQIFTMKIKGMILLLSPTTSSLLSSNHSNSISSSTCSRSSSSRHKHKKDDASFSFRNIDDALASFNHMLHTKPLPCTSQFTKLLSAIVKMGQYYDAVIYLSKQMELAGLSPNIYTLSISINCFSHLQRVDLGFSVLAKIIKLGLQPSIVTFTTLINWLCKVGKFAQAMELFDDMVARGCQPDVYTYTTIINGLCKIGQTAAAAELLKKMEEAGCHPNVVTYSTIIDGLRKDRRVNEALDIFSYMKAKGISPDIFIYNSLIQGLCNFSQWKEASALLNEMMSLNIMPDIVTFNVLVDTICKDGKVSEAQGMLKTMTEMGMEPDVVTYSSLMYGYSLQSEVFEARKLFDAMKTRGCKPDVFSYNILINGYC…	Chr06_519:17827364-17829146
			Sapur.006G222500	MVAAAAEVRRGASEAFFIGSHIQRCLMKITGMLLPSLLSRNHSNSISSSSRNSSSNSSSRYKHKNDASSPSSSSSSSSSFRNIDDVLSSFNHMIHRKPLPCIIQFTKLLSAIVKMGQYYDVVISLSKQMELAGLSSNTYTLHILMNCFCQLQRVDLGFSVLAKVIKLGLQPTIVTFNTLINGLCKVGEFSQAVELFDDMVARGCRPNVYTYTTIINGFCKIGETAAAAGLFKKMEEAGCQPDVVTYSALIDSLCTDRLVNEALNIFSYMKAKGISPDIFTYTSLIQGLCSLSRWEEASALLNEMTSLNIMPDIVTFNVLVDTFCKEGKVSEAQGVLKTMTEMGVEPNVVTYNSLMYGYSLLMEIVEAKKLFNVMITKGFKPVVFSYNILINGYCKAKRI…	Chr06_519:19358271-19360061
			Sapur.006G222800a	MLAAAAVRRGGSEAFFIGSHFQRCQMKMMGMILLSRTTSSLLSINLSNYISSFSSSSRYKHKNDASSSFRNVDDALASFNDMLHRKPLPCIIQFAKLLSAIVKMGQYYDVVISLSKQMELAGISPNTYTLSIFMNCFCQLLRVDLGFSVLAKVLKLGLHPTIVTFTTLINGLCKVGEFAQAVELFDDMVARGCQPDVYTYNTIINGLCKIGETAAAAGLFKKMEGAGCQPSMVTYSILIDSLCRDRLVNEALDIFFYMKAKGISPDIFTYTSLIQGLCKFSRWKEALALLNEMTSLNIMPDIVTFNVIIDTFCKEGKVSEAQVVLKTMTEMGVEPNVVTYSSLLYGYSLWMEVVEARKLFHVMITKGCKPNVFSYNILINGYCKAKQIDKALQLFNEMI…	Chr06_519:19366153-19367943
			Sapur.007G061800	MTRASLFPTKDSKFHLQRQMGMGFFSTFSGSRRKGYFVNRDNAIASFNRMLGRNPQPPIIEFNRLLSSVVRMRKYETVVSFFKEMEFRGIKHNVCTLSILINCFCFLHHLDSGFSVFGKILKRGIKPDIVTFTTLIDGVCRIGKTEVAAGLLKEMGLVGCVPDTVTCNSLMHGYCSQGKIDEVRKIFHLMASKGPQPDVYSYSIFINGYCKVQKMDEAMELFDEMSHRGLVPNVVTYNTLMKGLCQALRPRDAHVLLRKMCACGLSPDILAYSTLLDGFCKQGNLDEMLVLFQEMQSRLVKPDLVVYTILINGMCKSRKVKDAKELFSRLIVEGLKPDVHTYTALVDGLCREGSLIEAHKLFRKMEGDGCMPGSCSYNVLLQGCLQHKDTSTAVQLFHE…	Chr07_519:6379881-6381156
			Sapur.013G032300a	MMVRESTFAACVSHLLRQQQMEMGAFPKLPSFLFFIHQHFTTSTASTTNVRPSSITNGGLCRNHSNLNSVAEAVASFNELLSIRPVPPVVEFNRLLGSIVKKKNYCTVIYLFKQMDLSNIRPDVATLTILINCFCHSNHHPIPFAFSVLGNMLKLGLQPTLVTFNTLLSGLCSQAKIMDAVKLFDEMVKMGHEPDVITYSTIINGLCKTGNTTMALQLIKKMEEKGCKPDVVAYGTIIDSLCKDKQVTEAMKFLSEMVNRGIPPDVVTYNSILHGFCILGRLNEAISFFKQMVERNVIPNTVTFTILVDGLCKKRMISEAWLVFETMTEKGLEPDVYTYNALMDGYCSRSQMDEAQKLLDIMVRKGCAPNVRSYNILINGHCKIGRIDEAKGLLAEMSR…	Chr13_519:2190656-2192212
			Sapur.013G032500a	MEMGAFPKLPAFLFSIHQHFTTSTASTTNVSPSSITNGGLCRNHSNLNSVAEAVASFNELLSIRPVPPVVEFNRLLGSIVKNKHYSTVISLFKQMDLSNIRPDVVSLNILINCLCHSNHDHVHLAFSVLGKMFKIGLQPTHVTFGTLLNGLCSKAKIMDAVKLFDEMGKMGFAPSVITYTTIIKGLCEIGHTTSALQLLKRMEERGCKPNVVTYTTVIDSLCKDKQVTEAMDLLSEMVEEGIQPDVFTYSSILHGFCILGRLNEATRLFKQMLERNVMPNTVTFNILVDGLCKEGMISEARCVFETMTEKGLEPNVSTYNSLMDGYCLRSQMGGAQKLFDIMVGKGCTPNVQSYNILINGHCKSRRMDKATGLLSEMSRKASTPNTVTYNTLMRGFFQV…	Chr13_519:2201473-2203672
			Sapur.013G032600	MMVRESTFAACVSHLLRQQQMEMGAFPKLPSFLFFIHQHFTTSTASTTNVRPSSITNGGLCRNHSNLNSVAEAVASFNELLSIRPVPPVVEFNRLLGSIVKKKNYCTVIYLFKQMDLSNIRPDVATLTILINCFCHSNHHPIPFAFSVLGNMLKLGLQPTLVTFNTLLSGLCSQAKIMDAVKLFDEMVKMGHEPDVITYSTIINGLCKTGNTTMALQLIKKMEEKGCKPDVVAYGTIIDSLCKDKQVTEAMKFLSEMVNRGIPPDVVTYNSILHGFCILGRLNEAISFFKQMVERNVIPNTVTFTILVDGLCKKRMISEAWLVFETMTEKGLEPDVYTYNALMDGYCSRSQMDEAQKLLDIMVRKGCAPNVRSYNILINGHCKIGRIDEAKGLLAEMSH…	Chr13_519:2226625-2228181
			Sapur.013G032800	MMMRERTFAACVSHLLQQQQMEMGAFPKLPAFLFSIHQHFTTSTASTTNVSPSSITNGGLCRNHSNLNSVAEAVASFNELLSIRSVPPVVEFNRLLGSIVKNKHYSTVISLFKQMDLSNIRPDVVSLNILINCLCHSNHDHVHLAFSVLGKMFKLGLQPTHVTFGTLLNGLCSKAKIMDAVKLFDEMGKMGFAPSVITYTTIIKGLCEIGHTTSALQLLKRMEERGCKPNVVTYTTVIDSLCKDKQVTEAMDLLSEMVEEGIQPDVFTYSSILHGFCILGRLNEATRLFKQMLERNVMPNTVTFNILVDGLCKEGMISEARCVFETMTEKGLEPDVSTYNSLMDGYCLRSQMGGAQKLFDIMVGKGCTPNVQSYNILINGHCKSRRMDKATGLLSEMSR…	Chr13_519:2237941-2239497
			Sapur.013G032900	MMVRESTFAACVSHLLRQQQMEMGAFPKLPSFLFFIHQHFTTSTASTTNVRPSSITDSGFYSDHSNLNGVSEAAASFNELLSIRPVPPVVEFNKLLGSIVKNKHYSTVISLFKQMDLSNIRPNVATLTILINCFCHSSHHHIPFAFSVLGNMFKLGLQPTLVTFNTLLSGLCSQTKIMDAVKLFDEMVKMGHEPDVITYSTIINGLCKTGNTTMALQLLKKMEEKGCNPNVVAYNTVIDSLCKDRLVTEAMDFFSEMVEEGIQPDVFTYSSILHGFCNLGRVNEAISLFKQMVERNVIPNTVTFTILVDGLCKKRMISEAWLVFETMTEKGLEPDVYTYNALMDGYCSRSQMDEAQKLLDIMVRKGCAPNVRSYNILINGHCKIGRIDEAKGLLAEMSH…	Chr13_519:2242026-2243861
			Sapur.013G034000	MMRKFTFTVSASYVYLLQKRNMEMGTFQKIPSFLFFIHQHFTSSTASTTNISPSSRNNGEFCNNYSNLHSVSDAVASFNQLLSMRPMPPVVEFNKLLVSLVKKKHYSTVISLCKQMDLSNIRPDVYNLTILINCFCHSNHDHFHFAFSVLGNMFKLGLRPTHVTFSTLLNGLCSKAKINDAVKLFDEMVKMGYEPDVITYSTIINGLCKMGSTTMAIQLLKKMEEKGCKPNVVAYSTIIDSLCKDKLVTEAMEFLSEMVNQGISPNVVTYSSILHCFCNLGRTNEATSLFKQMVEMNIMPDTVTFNILVDGLCKEGMISEARRVFETLTEKGVEPNASTYNALIDGYCSQSQMDEAQELFKIMDCKGFATTVQSYNILIKGHCKSGRIDEAEGLLTEMS…	Chr13_519:2324070-2325908
			Sapur.013G034100	MMRKTTFTASASLFQLQQRQNEKVVFPKFPSFLFFIHQHITSSTATFSPSSRNNGGFCDNYSNLHSVADAVASFNEMLSIRPVPPLVEFNQLLGSLVKRKHYSTVISLCKQMDLSNIRPDAYTLTILINCFCHSNHDHFHFAFSAFGKMLKLGLPPTRVTFNTLFNGLFSKAKITDAEKMFVEMLKMGYEPDVITYSTIINGLCKIGNTTRALHLIKKMEEKGCKPTVVAYNTVIDSLCKDRRVNEAMDFFSEMVDQGIPPNVVTYSSILHGFCNLGRLNEATSLFNQMIERNVMPNTVTFTIMVDGLCKEGMISEARCVFERMTEKGVEPNVYTYNALMDGYCLRSQMNEAQKLFDIMVRNGCTPTVRSYNILIKGHCKSGRIDEAEGLLAEMSHKAL…	Chr13_519:2326863-2328689
			Sapur.013G034200	MMMMRKTTFAASALLQQLQMEMGTFPEFPSVLFFIHQHFTTSTASATNIRPSSRNNGWFCSNHSNLNSVAEAVASFNEFLSIRPVPPVVEFNKLLGSIVKNKHYSTVISLCKQMDLSNIRPNAHTLTILINCLCHSNHDHVHFAFSVLGKMFKLGLQPTHVTFGTLLNGLCSKAKIMDAVKLFDEMGKMGFAPSVITYSTIIKGLCKIGHTTNALQLLKRMEEKGCKPDVVAYNTVIDSLCKDRRVNEAMDFFSEMVDQGIPPNVVTYSSILHGFCNLGRLNEATSLFKQMIERNVMPNTVTYTILVDGLCKEGMISEARRVFEMMTEKGLEPDVYTYSALMDGYCLQSRMDEAQELFDTMVDKGFAPSVRCYNILINGHCKSRRLNEAKTLLSEMYDR…	Chr13_519:2330471-2332282
			Sapur.013G118100a	MPFFSSFPFSTTCSSSSTDKVSFSNIDDALAFFNDMLTKNPRPSTYDFNQLLTAVMRMKKHGTVVSLSEEMELRGVKHNVFTLIILINCFCHLNRVDFGFSVWGKILKRGFEPDVVTSTTLVNGLCIQGKMGEAVKLVDDMVARGHRPGAYTYSVVINGLCKVGKADVAVGYLEEMEKLGCVLDTVAYNSVIEGYCLQGKVDGAREIFDVMVSKGSTHDVCNYNTLLNGYCKMERVDEAMQVFDEMLREGLVPTVVTFNTLIKGLCLVGRPWAAHQLFGNISTCGLTPTIITYSTLIDGFCEQGNLYEGWALFQEMQKSAVKPNLVVYTILIDGMCKCGKLKDARVLFSRLTVEGFQPDVHTYTVLIGGICKEGYLIEALKLFRKMEEDGCTPNACSYN…	Chr13_519:12831900-12833111
			Sapur.013G118800a	MPFFSSFPFSTTCSSSSTDTVSFSNIDDALAFFNDMLIKNPRPSTYDFNQLLSAVMRMKKHGTVVSLSEEMELRGVKHNVFTLTILINCFCHLNRVDFGFSVWGKILKRGFEPDVVTSTTFVNGLCIQGKMGEAVKLVDDMVARGHTYSVVINGLCKGGKADVAVGYLEEMEKLGCVLDTVAYNSVIEGYCLQGKVDGAREIFDVMVSKGSTHDVCNYNTLLNGYCKMERVDEAMQVFDEMLREGLVPNVVTYNTLIKGLCRVGRPWAAQQLFGNISTCGLTPTIITYSTLIDGFCEQGNLYEGWALFQEMQKSAVKPNLVVYTILIDGMCKCGKLKDAKVLFYRLTVEGFQPDVHTYTVLIGGICKEGYLIEALKLFRKMEEDGCTPNACSYNVIIQG…	Chr13_519:12900521-12901363
			Sapur.013G120300a	MSRATSLLTKNPIFHLQQKMGMPFFSSFPFSTTCSSSSSTDKVNIDDALAFFNDMLSKNPRPSTYDFNQLLSAVMRMKKHGTVVSLSEEMELRGVKHNVFTLTILINCFCHLNRVDFGFSVWGKILKRGFEPDVVTSTTLVNGLCIQGKMGEAVKLVDDMVARGHRPGAYTYSVVINGLCKVGKADVAVGYLEEMEKLGCVLDTVAYNSVIEGYCLQGKVDGAREIFDVMVRKGSTHDVCNYNTLLNGYCKMERVDEAMQVFDEMLREGLVPTVVTYNTLIKGLCLVGRPWAAHQLFGNISTCGLTPTIITYSTLIDGFCEQGNLYEGWALFQEMQKSAVKPNLVVYTILIDGMCKCGKLKDAKVLFSRLTVEGFQPDVHTYTVLIGGICKEGYLIEAL…	Chr13_519:12983883-12987899
			Sapur.013G120800a	MSRATSLLTKNPIFHLQQKMGMPFFSSFPFSTTCSSSSSTDKVSFSNIDDALAFFNDMLSKNPRPSTYDFSQLLSAVMRMKKHGTVVSLSEEMELRGVKHNIFTLTILINCFCHLNRVDFGFSVWGKILKRGFEPDVVTSTTLVNGLCIQGKMGEAVKLVDDMVARGHRPGAYTYSVVINGLCKGGKADVAVGYLEEMEKLGCVLDTVAYNSVIEGYCLQGKIDGAREIFDVMVSKGSTHDVCNYNTLLNGYCKMERVDEAMQVFDEMLREGLAPTVVTYNTLIKGLCLVGRPWAAHQLFGNISTCGLTPTIITYSTLIDGFCEQGNLYEGWALFQEMQKSAVKPNLVVYTILIDGMCKCGKLKDAKVLFSRLTVEGFQPDVHTYTVLIGGICKEGYLI…	Chr13_519:13007056-13011053
			Sapur.013G133600a	MAMKRLSLSLASSSAASPASPAFLGFPFERIQVKDMGMVLKPSLLFKNNNPFCCLHSCSSVGSYRHSKDKKGCSFVNIDDALSAFNHMLHLQPQPSIIKFSKLLSAIVRMRYYDTVVFLSKQMELAGISHNVYTFNILINCFCHLHADSGFSVLAKIIKLGFEPSVVTFSTLVNGLCIEGRIARAVEFLNEIVARGYEPNLHTYNTIINGLCKIGETTVATGLLKRMNDAGCQPDVVTYNTIIDSTCKDRLVSEALDIFSQMKGKSIKPDVITYTSLMHGLCNSGQWKEASALLNEMMGLNIMPDVVTFSMLIDTLCKEGEVSEAQGVLKKMTEKGVEPNIFTYNSLMDGYCLRREVVEARKILDVMISKGCSPDVLSYSILINGYCKIKNIDDAKQVF…	Chr13_519:13960119-13962049
			Sapur.013G133800	MMMMATKKLSFLVATSSSTLIGFHLLRQIRMGMIIFPSKTSLLFYNNPICCCLHSSSNSNSYRHRNRTFRDINDALSAFNHMANMNPLPSIVEFGKLFSALVRMKHYKTVVSLSKQMEMAGISHDVLSLTILINCFCRLCHVDFGFSVLGKIIKLGLEPNVVTFSTLINGFCIEGKIRQAIELFDVMVARGYKPNVHSYSIIIKGLCRVGKTTEVIKLLEHMKVVGCEPDVVIYNTIIDRLCKDRLVNEAVHLFCKMKGTGILPTVVTYTSLIHGLRNLGRWKEAFGLLNEMKGCNIVPDLIAFSVLIDMMCKDGEVSEARVILKTMTEMGVEPDVATYNTLMNGYCLRMEVVEARKVFEVMISKSHIPDVFSFSILVNGYCKAKRIDEAKQLFDEMTH…	Chr13_519:13967527-13969194
			Sapur.014G094000	MAAMVIFRALIKFRLQQQIGVMGFFFSSFSSGNGHNKVWFKDKDDALASFRLMLLRKPLPCIVEFSKLFSSIVRMGHYETVIYLSKEIEFLAIEQDIHSLSILINCFCHLHRVDFGLSVLSKILKLGLEPSIVTFTTLLNGLCREGKMDQVMMLYDDMLVRGHQPNVYTYNVIINSLSKCGKANEALEFLKQMEKVGCVPNAVNYSTLIDGYCLRGQMDEARSVFDLMVSKGCTPNVYTYTNLMNGYCKIERIEEAIQLLDETLRKGLVPDIVTFTTIISGLCRAGRPLAAQQLFRYICDHGHTPNIMTYGVLLDGMCKHGNLEEAFSLFQEMQRGTVKPNLVIYTILIDSLCKCGKLEDAKELFSRLIDEGLKPNVYTYTALVGALCKEGLIIEAHKL…	Chr14_519:6856962-6858386
			Sapur.016G023700	MMISMAMAMKQQRVLMAISSSSASTLLGFHSHRSQAETGMIFFLHTSSSRGGRPKYQKGCSFTNIEDALCCFHHMIRMHPLPRIIEFNDFLSALVRIKHYGIVLYLSKQIELLQIERDVCHFSILINCYCRLQRVDFGFSVLGKIIKLGFEPSVVVFSTLINGLCIKGKIARAVEFFDEMVERGYQPNQHTYTTIIKGLCKIGKTPVAVGLLKKMDNARCQPNVVTYSTLIDSLCKDRLVKEALDIFSEMKSKGIQLNVVTYNSLMHGLCNSDQQEEASTLFNEMMSFNIMPDVVTFNILVDTLCKKGKISEAQGIVKTMIEKGVEPNTVTYSSLMNGYLLQNRVFEARKVFDAMITKGCIPDVLSYNILINGCCKAQRIDEAKQIFDELSIRGLIPNT…	Chr16_519:2441214-2443250
			Sapur.016G024400a	MVHMHPLSRIIEFNDFLSALVRIKHYGTVLYLSKQIELLQIECDVCHFSILINCYCRLQRVDFGFSVLGKIIKIGFEASVLVFSTLINGLCIKGKIARAVEFFDEMVERGYRPNQHTYTTIIRGLCKIGKTPVAKKMDNVGCQPNVVTYSTLIDSLCKDRLVKEALDIFSEMKSKGIQLNVVTYNSLMHGLCNSDQQEEASTLFNEMMSFNIMPDVVTFNILVDTLCKNGKISEAQGIVKTMIEKGVEPNTVTYSSLMNGYLLQNRVFEARKVFDAMITKGCIPDVLSYNILINGSCKALRIDEAKQLFDEMSFRGLIPNTASYNTLISGLFRVGRVLEAKELFKDMHAQGCSQNLVTYSILVDGLSKQGYLDQALELFREMQNRYLNPDLVIYNILID…	Chr16_519:2463260-2464434
			Sapur.016G025200a	SPTHLFIEFNDFLSALVRIKHYGTVLYLSKQIELLQIERDVCHFSILINCYCRLLRVDFGFSVLGKIIKLGYEPNVVVFSTLINGLCIKGKITRAVEFFDEMVERGYQPNQHTYTTIIKGLCKIGKTPVAVGLLKKMDNAGCQPNVVTYSTLIDSLCKDRLVKDALDIFSEMKSKGIQLNVVTYNSLMHGLCNSDQQEEASTLFNEMMSFNIMPDVVTFNILVDTLCKKGKISEAQGIVKTMIEKGVEPNTVTYSSLMNGYLLQNRVFEARKVFDAMITKGCIPDVLSYNILINGSCKALRIDEAKKQLFDEMSFRGLIPNNASYNTLISGLFQVGRVLEAKELFKDMHAQGCSQNLVTYSILVDGLSKQGYLDQALELFREMQNRYLNPDLVIYNILI…	Chr16_519:2499850-2506123
			Sapur.017G020000	MAMAMKRRGVVMAISSSASTLLGFHSQRSQAEMGMICCLYTSTISRSGRQSYQKGCSFTSIEDALFSFNQMIHKHPLPCIVEFDKLLSALVRMKHYGTVLSLSKRIELLRIEGDVFHFNILINCFSRMQHVDFAFSVLGKIIKLGFEPDAVTFSSLINGLCFEDKFARAMEFFDEMVASGYQPNLHTYNTIIKGFCKIGKTTLAVGLLKKMDRAGGRPDVVIYNTIIDGLCKDRLVNEALDIFYEIKGKGVRPDVFTYSILMHGLCNSDQKEDASALFNEMMSLNIMPDVVTFNILVDKLCKEGMLSEVQGIIKIMIEKGVEPNYVTYNSLMNGYCLQNKVFEARMVFDAMITKGSKPNVVSYNILINGYCKAQRIDEARELFDEMRFQGLIPNIFNYN…	Chr17_519:1694337-1695959
			Sapur.018G031400	MAMAMKRQRVLMAISSSSASILFGIPSQRSLTEMGMAFFLHTSSASGGQKYQKGCSFTSMEDALCRFDGMVHMHPPPPIVEFNDFLSALVRIKHYGTVLSLSKQIELLQIERNVCHFSILINCYCRLQRVDFGFSVFGKIIKLGFEPNVVVFCTLINGLCIEGKFARAVEFFDEMVERGYRPNLHTYTTVIKGLCKIGKTPDAVELLKKMDNAGCQPDVVTYITIIDRLCKDRLVKDALNIFSEMKGKGTQPNVVIYNSLMHGLCNSDQQEEAPAFVNEMMSLNIMPDVVTFNILVDALCKKGKIPEAEGIVKTMIEKGVEPNTVTYSSLMNGYLLQNRVFEARKVFDAMITKGCVPDVLSYNVLINGCCKAQRIDEAKQLFDEISFRGLIPNTATYNT…	Chr18_519:2596753-2598519
			Sapur.019G029300	MMAAAAARRRGSEAFFIQGCQMKIMGMILLSPITSSLLSTNHFNSISSSSSSSSSRYRHKNDDSSSSLRNISDALATFNHMLHRKPLPCIIQFNKLLSAIVKMRRYYDAVISLSRQMEFAGLSPSTCTLNILINCFCHLQHVDLGLSVLAKVVKLGLQPTIVTFTTLIDGLCKAGEFTRALELFDDMVARGCQPDVYTYTTIINGLCKIGETAAAAELIEKMGEAGCQPDVVTYSTLIDSLCKYRLVNEALDIFSYMKAKGISPTVVSYTSLVQGLCNFGRWKEASAMLNEMTSLNIMPDIVTFSLLIDIFCKEGNILEAQGLFTTMTEMGVEPNVITYNSLMHGYSLQMEVFEARKLFDIMIAKGCKPDVFSYSILINGYCMAERIDEAKQLFSEMIH…	Chr19_519:3593513-3595262
			Sapur.15ZG029700	MMFMRKIAFRAAASSAFQLQQQQMEMGIFPFLPHFPCFLFLKHHHFLTSTSTKKPSLPKKNDGLVSDNSNNISIDDALASFYRMVRMNPRPSVVEFGKFLGSFAKKKQYSTVVSLCNQMDLLGVTHNVYSLNILINCLCRSKHVHFAVSVLGKMFKLGIQPDAITFNALTNGFCNEGKIKDAVELFNMMVQRGYEPNVISYNTIINGLFKTGNRNMAVQVFKKMEQNGCKPNVVTYSTIIDSLCKDRLVNEAMEFLSEMLDRGIQPNVVTYNSIVHGFCNLGQLNEATRLFKEMVGKDDMPDTVTFTILVDGLCKEGMVSEAQCVFDIMPEKGVEPNVITYNALTNGLCNEGKIKDAVELFNEMVRRGHEPNVISYTTLINGLCKTGNTSMAVHVFKKM…	Chr15Z_519:2655832-2657403
			Sapur.15ZG030200a	MMFMRKSAFRAAASSAFQLQQQQMEMGIFPFLPHFPCFLFLKHHHFLTSTSTKKPSLPKKNDGLVSDNSNNISIDDALASFYRMVRMNPRPSVVEFGKFLGSFAKKKQYSTVVSLCNQMDLLGVTHNVYSLNILINCLCRSKHVHFAVSVLGKMFKLGIQPNAITFNALTNGFCNEGKIKDAVELFNMMVQRGYEPDVISYNTIINGLFKSGNRNMAVQVFKKMEQNGGKPNVVTYNTIIDNLCKDRLVNDAMEFLSEMLDRGIQPDVVTYNSIVHGFCNLGQLNEATRLFKEMVGKDDMPDTVTFTILVDGLCKEGMVSEARCVFDIMPEKGVEPDVITYNGLCKTGNTSMAVHVFKKMEQHGCKPDVVTYNTIIDNLCKHRLVNDAMEFLSEMLDRG…	Chr15Z_519:2696168-2698535
			Sapur.15ZG030400	MMFMRKSAFRAAASSAFQLQQQQMEMGIFPFLPHFPCFLFLKHHHFLTSTSTKKPSLPKKNDGLVSDNSNNISIDDALASFYRMVRMNPRPSVVEFGKFLGSFAKKKQYSTVVSLCNQMDLLGVTHNVYSLNILINCLCRSKHVHFAVSVLGKMFKLGIQSNAITFNALTNGFCNEGKIKDAVELFNMMVQRGYEPDVISYNTIINGLFKSGNRNMAVQVFKKMEQNGGKPNVVTYNTIIDNLCKDRLVNDAMEFLSEMLDRGIQPDVVTYNSIVHGFCNLGQLNEATRLFKEMVGKDDMPDTVTFTILVDGLCKEGMVSEARCVFDIMPEKGVEPDVITYNALTNGLCNEGKIKDAVELFNEMVRRGHEPDVINYNTLINGLCKTGNTSMAVHVFKKM…	Chr15Z_519:2711361-2712932
			Sapur.15ZG030700a	MMFMRKSAFRAAASSAFQLQQQQMEMGIFPFLPHFPCFLFLKHHHFLTSTSTKKPSLPKKNDGLVSDNSNNISIDDALASFYRMVRMNPRPSVVEFGKFLGSFAKKKQYSTVVSLCNQMDLLGVTHNVYSLNILINCLCRSKHVHFAVSVLGKMFKGIQPNAITFNALTNGFCNEGKIKDAVELFNLMVQRGYEPDVISYNTIINGLFKSGNRNMAVQVFKKMEQNGGKPNVVTYSTIIDSLCKDRLVNEAMEFLSEMLDRGIQPDVVTYSSIVHGFCNLGQLNEATRLFKEMVGKDVMPDTVTFILVDGLCKEGMVSEARRVFETMPEKGVEPVYTYNALMGYCLRREMNEASKVFEIMVRNGCPDVHSYNILINGYCKSRRMEEAKSLLAEMSHKAL…	Chr15Z_519:2722599-2723602
			Sapur.15ZG031400a	MMFMRKIAFRAAASSAFQLQQQQMEMGIFPFLPHFPCFLFLKHHHFLTSTSTKKPSLPKKNDGLVSDNSNNISIDDALASFYRMVRMNPRPSVVEFGKFLGSIAKKKQYSTVVSLCNQMDLLGVTHNVYSLNILINCLCRSKHVDFAVSVLGKMFKLGIQPDAITFTTLLNGLCNEGKIKDAVELFNMMVQRGYEPDVISYNTIINGLFKSGNRNMAVQVFKKMEQNGGKPNVVTYNTIIDNLCKDRLVNDAMEFLSEMLDRGIQPNVVTYNSIVHGFCNLGQLNEATRLFKEMVGKDDMPDTVTFTILVDGLCKEGMVSEAQCVFDIMPEKGVEPDVLTYNALTNGLCNEGKIKDAVELFNMMVQRGYEPDVISYNTIINGLFKSGNRNMAVQVFKKM…	Chr15Z_519:2758721-2760292
			Sapur.15ZG032000a	MMFMRKSAFRAAASSAFQLQQQQMEMGIFPFPHFPCFLFLKHHHFLTSTSTKKPSLPKKNDGLVSDNSNNISIDDALASFYRMVRMNPRPSVVEFGKFLGSFAKKKQYSTVVSLCNQMDLLGVTHTVYSLTVLINCLCRSKHVHFAVSVLGKMFKLGIQPNVITFTTLLNGLCNEGKIKDAVELFNMMVQRGYEPDVISYNTIINGLFKSGNRNMAVQVFKKMEQNGCKPNVVTYSTIIDSLCKDRLVNEAMEFLSEMLDRGIQPDVVTYNSIVHGFCNLGQLNEATRLFKEMVGKDDMPDTVTFNILVDGLCKEGMVSEARCVFDIMPEKGVEPDVITYNALTNGLCNEGKIKDAVELFNEMVRRGHEPDVITYNTLINGLCKTGNTSMVVHVFKKME…	Chr15Z_519:2792530-2794101
			Sapur.15ZG032300a	MMFMRKSAFRAAASSAFQLQQQQMEMGIFPFLPHFPCFLFLKHHHFLTSTSTKKPSLPKKNDGLVSDNSNNISIDDALASFYRMVRMNPRPSVVEFGKFLGSFAKKKQYSTVVSLCNQMDLLGVTHNVYSLNILINCLCRSKHVHFAVSVLGKMFKLGIQPDAITFNALTNGFCNEGKIKDAVELFNMMVQRGYEPNVISYNTIINGLFKSGNRNMAVQVFKKMEQNGKPNVVTYNTIIDNLCKNRLVNDAMEFLSEMLDRGIQPDVVTYNSIVHGFCNLGQLNEATRLLKEMVGKDDMPDTVTFNILVDGLCKEGMVSEARCVFDIMPEKGVEPNVITYNALTNGLCNEGKIKDALELFNLMVQRGYEPNVISYNTIINGLCKNGNTSMVVHVFKKME…	Chr15Z_519:2818576-2820326
			Sapur.15ZG039300	MMFMWKSAFRAAASSAFQLQQQQMEMGIFPFLPHFPCFLFLKHHHFLTSTSTKKPSLPKNNGGFVSNNSTDINIDDAIASFYRMVRMNPRPSVVEFGKFFGSFAKKKQYSTVVSLCNQMDLLGVTHNVYSLTVLINCLCRSKHVDFAVSVLGKMFKLGIQPDAITFTTLLNGLCNEGKIKDAVELFNLMVRRGYEPDVISYTTLINGLCKTGNTSMAVHVFKKMEQHGCKPDVVTYNTIIDSLCKDRLVNDAMEFLSEMLDRGIQPDVVTYNSIVHGFCNLGQLNEATRLFKEMVGKDDMPDTVTFTILVDGLCKEGMVSEARCVFDIMPEKGVEPDVITYSALTNGLCKEGKIKDAVELFDEMVRRGHEPDVISYNTLINGLCKTGNTSMVVQVFKKM…	Chr15Z_519:3663149-3664681
			Sapur.15ZG050200a	MMMLTRKSAFRATASDSRVLQQHMEMGIFPSSFIIFNHHHISTSACTEKPSLPKNNGGFVSNNSTDINIDDAIASFYRMVRMNQRPSAVEFGKFFGSFAKKKQYSTVVSLCNHMDFVGVSHDVYSLSALINCLCRLNHVDFAVSVLGKMVKLGIQPNVITFNTLLNGLCKGGKVKEAEELFNEMVRRGHGPDVISYNTIINGLCKTGNKGMAVHVFKKMEQHACKPDVVTYNTIIDSLCNLGQLNEATRLFKEMVGKDAMPDTVTFNILVDGLCKEGMVSEARCVFDIMPEKGVEPDVITYNALTNGLCNEGKIKDAVELFNEMVRRGHEPDVISYNTLINGLCKTGNTSMAVHVFKKMEQHACKPDVVTYNTIIDSLCKDRLVNDAMEFLSEMLDRGI…	Chr15Z_519:5119724-5121970
			Sapur.15ZG051300a	MMFMWKSAFRAAASSAFQLQQQQMEMGIFPFLPHFPCFLFLKHHHFLTSTSTKKPSLPKNNGGFVSNNSTDINIDDAIASFYRMVRMNPRPSVVEFGKFFGSFAKKKQYSTVVSLCNQMDLLGVTHNVYSLTVLINCLCRSKHVDFAVSVLGKMFKLGIQPDAITFTTLLNGLCNEGKIKDAVELFNLMVRRGYEPDVISYTTLINGLCKTGNTSMAVHVFKKMEQHGCKPDVVTYNTIIDSLCKDRLVNDAMEFLSEMLDRGIQPDVVTYNSIVHGFCNLGQLNEATRLFKEMVGKDDMPDTVTFTILVDGLCKEGMVSEARCVFETMPEKGVEPNVYTYNALMDGYCLQREMNEAKKVFEIMVRNGCAPDVHSYNILINGYCKSRRMEEAKSLLAEM…	Chr15Z_519:5272622-5274989
			Sapur.15ZG069400	MMMLTRKSAFRATASDSRVLQQHMEMGIFPSSFLFFNHHHICTSACTEKPSLPKNNGGFVSNNSTDINIDDAIASFYRMVRMNQRPSAVEFVKFFGSFTKKKQYSTVVSLCNHMDFVGVSHDVYSLTVLINCLCRSKHVHFAVSVLGKMFKLGIQPNVITFTTLLNGLCNEGKIKDAVELFNDMVRRGHEPDVISYNTLINGLCKTGNTSMAVHVFKKMEQHACKPDVVTYNTIIDSLCKDRLVNDAMEFLSEMLDRGIQPDVVTYNSIVHGFCNLGQLNEATRLFKEMVGKDDMPDTVTFTILVDGLCKEGMVSEARCVFDIMPEKGVEPDVIAYNALTNGLCNEGKIKDAVELFNEMVRRGHEPNVISYNTLINGLCKTGNTSMAFHVFKKMEQHAC…	Chr15Z_519:7919302-7920834
			Sapur.15ZG070500a	MMMLTRKSAFRATASDSRVLQQHMEMGIFPSSFLFFNHHHISTSACTEKPSLPKNNGGFVSNNSTDINIDDAIASFYRMVRMNQRPSAVFGKFFGSFAKKKQYSTVVSLCNHMDFVGVSHDVYSLSALINCLCRLNHVDFAVSILGKMVKLGIQPDVITYNALTNGLCNEGKIKDAVELFNEMVRRGHEPDVISYNTLINGLCKTSNTSMAVHVFKKMEQHACKPDVVTYNTIIDSLCKDRLVNDAMEFLSEMLDRGIQPDVVTYSSIVHGFCNLGQLNEATRLFKEMVGKDVMPDTVTFNILVDGLCKEGMVSEARRVFETMPEKGVEPDVITYNALMDGYCLRREMNEAKKVFEIMVRNGCAPDVHSYNILINGYCKSRRMEEAKSLLAEMSHKALP…	Chr15Z_519:7986184-7987743
			Sapur.15WG030200a	MMFMRKSAFRAAASSAFQLQQQQMEMGIFPFLPHFPCFLFLKHHHFLTSTSTKKPSLPKKNDGLVSDNSNNISIDDALASFYRMVRMNPRPSVVEFGKFLGSFAKKKQYSTVVSLCNQMDLLGVTHNVYSLNILINCLCRSKHVHFAVSVLGKMFKLGIQPNAITFNALTNGLCNEGKIKDAVELFDEMVRRGYGPDVISYTTLINGLCKTGNTSMAVHVFKKMEQHGCKPDVVTYNTIIDNLCKHRLVNDAMEFLSEMLDRGIQPNVLTYSSIVHGFCNLGQLNEATRLFKEMVGKDVMPDTVTFTILVDGLCKEGMVSEARRVFETMPEKGVEPNVYTYNALMDGYCLRREMNEAKKVFEIMVRNGCAPDVHSYNILINGYCKSRRMEEAKSLLAEM…	Chr15W_519:2689559-2690674
			Sapur.15WG040700	MFMRKSAFRAAASSAFQLQQQQMEMGIFPFLPHFPCFLFLKHHHFLTSTSTKKPSLPKKNDGLVSDNSNNISIDDAVASFYRMVRMNPRPSAVEFGKFLGSIAKKKQYSTVVSLCNQMDLFGVTHNVYSLNILINCLCRLNLVHFAVSVLGKMFKLGIHPDAITFNALTNGFCNEGKIKDAVELFNMMVQRGYEPNVISYNTIINGLFKSGNRNMAVQVFKKMEQNGGKPNVVAYNTIIDNLCKNRLVNDAMEFLSEMLDRGIQPNVVTYNSLFHGFCNLGQLNEATRLFKEMVGKDVMPDTVTFTILVNGLCKEGMVSEARCVFETMTEKGVEPHIYTYNALMDGYCLHHQMNEASKVFEIMVRKCCVPTVHSYNILINGYCKSKSMDEAKSLLAEMS…	Chr15W_519:3676295-3677632
			Sapur.15WG040800	MMMLTRKSAFRATASDSRVLQQHMEMGIFPSSFLFFNHHHISTSACTEKPSLPKNNGGFVSNNSTDINIDDAIASFYRMVRMNQRPSVVEFGKFFGSFAKKKQYSTVVSLCNHMDFVGVSHDVYSLSALINCLCRLNHVDFAVSILGKMVKLGIQPNVITFNTLLNGLCKGGKVKEAEELFNEMVRRGHGPDVISYNTIINGLCKTGNTGMAVHVFKKMEQHACKPDVVTYNTIIDSLCKDRLVNDAMEFLSEMLDRGIQPDVVTYNSIVHGFCNLGQLNEATRLFKEMVGKDDMPDTVTFTILVDGLCKEGMVSEARCVFDIMPEKGVEPDVITYNALTNGLCNEGKIKDAVELFNEMVQRGHEPDVITYTILINGLFKSGNRNMAVQVFKKMEQHGC…	Chr15W_519:3679053-3680639
			Sapur.15WG041000a	MMFMRKSAFRAAASSAFQLQQQQMEMGIFPFLPHFPCFLFLKHHHFLTSTSTKKPSLPKKNDGLVSDNSNNISIDDALASFYRMVRMNPRPSVVEFGKFLGSIAKKKQYSTVVSLCNQMDLLGVTHNVYSLNILINSLCHSKHVHFAVSVLGKMFKLGIHPDAITFNALTNGLCNKGKIKDAVELFNLMVQRGYEPDVISYNTIINGLCKTGNTSMAVHVFKKMEQNGGKPNVVTYNTIIDNLCKDRLVNDAMEFLSEMLDRGIQPDVVTYNSIVHGFCNLGQLNEATRLFKEMVGKDVMPDTVTFTILVDWLCKEGMVSEARCVFDIMPEKGVEPDVITYNALTNGLCNEGKIKDAVELFNLMVQRGYEPNVITYNTIINGLFKSGNRNMAVQVFKKM…	Chr15W_519:3689804-3691764
			Sapur.15WG041300a	MPDTVTFTILVDGLCKEGMVSEARCVFDIMPEKGVEPDVITYNALTNGLCNEGKIKDAVELFNLMVQRGYEPNVITYNTIINGLCKTGNTSMAVHVFKKMEQHACKPDMVTYNTIIDSLCKDRLVNDAMEFLSEMLDRGIQPDVVTYNSIVHGFCNLGQTNEATRLFKEMVGKDVMPDTVTFNILVDGLCKEGMVSEARRVFETMPEKGVEPDIYTYNAMMNGYCLQREINEASKVFEIMVRKGCGPSVHSYNILINGYCKSRRMEEAKSLLAEMSHKALPPDTVTYNTLMQGLCQVGRPQEALNLFMEMCSYGLLPDLTTYSILLDGFCKHGHLDEALKLLKAMQEKKLEPNIVLYNILIEGMFIAGKLVVAEELFSRLFVDGIRPTLQTYSVMIKGL…	Chr15W_519:3702587-3704044
			Sapur.15WG042500a	MMMLTRKSAFRATASDSRVLQQHMEMGIFPSSFLFFNHHHISTSACTEKPSLPKNNGGFVSNNSTDINIDDAIASFYRMVRMNQRPSAVEFGKFFGSFAKKKQYSTVVSLCNHMDFVGVSHDVYSLTVLINCLCRSKHVHFAVSVLGKMFKLGIQPNVITFTTLLNGLCNEGKIKDAVELFNEMVRRGYEPNVISYTTLINGLCKTGNTSMAVHVFKKMEQHGCKPDVVTYNTIIDSLCKDRLVNDAMEFLSEMLDRGIQPNVVTYNSIVHGFCNLGQLNEATRLFKEMVGKDVMPDTVTFTILVDGLCKEGMVSEARCVFDTMPEKGVEPNVYTYNALMDGYCLRREMNEAKKVFEIMVRNGCAPDVHSYNILINGYCKSRRMEEAKSLLAEMSHKAL…	Chr15W_519:3961148-3963505
			Sapur.15WG042600	MFKLGIHPDAITFNALTNGFCNEGKIKDAVELFNMMVQRGYEPNVISYNTIINGLFKSGNRNMAVQVFKKMEQNGGKPNVVTYNTIIDNLCKNRLVNDAMEFLSEMLDRGIQPNVVTYNSLFHGFCNLGQLNEATRLFKEMVGKDVMPDTVTFTILVDGLCKEGMVSEARCVFETMTEKGVEPHIYTYNALMDGYCLHHQMNEASKVFEIMVRKGCVPTVHSYNILINGYCKSKSMDEAKSLLAEMSHKELTPDTVTYSTLMQGLCQVGRPQEALNLFKEMCSSGLLPNLVTYSILLDGFWKHGHLDEALKLLKSMQEKKLEPDIVFYTILIEGMFIAGRLEVAKELFSRLFVDGIRPTAHTYSVMIKGLLKEGLPDEAYKLFRKMEDDGFTPDSCAYN…	Chr15W_519:3964687-3966054
			Sapur.15WG043500a	MMLTRKSAFRATASDSRVLQQHMEMGIFPSSFLFFNHHHISTSACTEKPSLPKNNGGFVSNNSTDINIDDAIASFYRMVRMNQRPSAVEFVKFFGSFAKKKQYSTVVSMCNHMDFVGVSHNVYSLTVLINCLCRSKHVHFAVSVLGKMFKLGIQPNVITFTTLLNGLCNEGKIKDAVELFNLMVRRGYEPNVISYTTLINGLCKTGNTSMAVHVFKKMEQHGCKPDVVTYNTIIDSLCKDRLVNDAMEFLSEMLDRGIQPDVVTYNSIVHGFCNLGQLNEATRLFKEMVGKDDMPDTVTFNILVDGLCKEGMVSEARCVFDIMPEKGVEPDVITYNALTNGLCNEGKIKDAVELFNEMVRRGHEPDVISYNTLINGLCKTGNTSMAVHVFKKMEQHACK…	Chr15W_519:4076832-4078364
			Sapur.15WG047600a	MMFMRKSAFRAAASSAFQLQQQQMEMGIFPFLPHFPCFLFLKHHHFLTSTSTKKPSLPKKNDGLVSDNSNNISIDDALASFYRMVRMNPRPSVVEFGKFLGSIAKKKQYSTVVSLCNQMDLLGVTHNVYSLTVLINCLCRSKHVDFAVSVLGKMFKLGIQPDAITFTTLLNGLCNEGKIKDAVELFNLMVRRGYEPNVISYTTLINGLCKTGNTSMAVHVFKKMEQHGCKPNVVTYSTIIDSLCKDRLVNDAMEFLSEMLDRGIQPDVVTYNSIVHGFCNLGQLNEATRLFKEMVGKDDMPDTVTFTILVDGLCKEGMVSEARCVFDIMPEKGVEPDVITYNALTNGL	Chr15W_519:4564359-4566417
			Sapur.15WG086800	MMMLTRKSAFRATASDSRVLQQHMEMGIFPSSFLFFNHHHICTSACTEKPSLPKNNGGFVSNNSTDINIDDAIASFYRMVRMNQRPSAVEFVKFFGSFTKKKQYSTVVSLCNHMDFVGVSHDVYSLTVLINCLCRSKHVHFAVSVLGKMFKLGIQPNVITFTTLLNGLCNEGKIKDAVELFNDMVRRGHEPDVISYNTLINGLCKTGNTSMAVHVFKKMEQHACKPDVVTYNTIIDSLCKDRLVNDAMEFLSEMLDRGIQPDVVTYNSIVHGFCNLGQLNEATRLFKEMVGKDDMPDTVTFTILVDGLCKEGMVSEARCVFDIMPEKGVEPDVIAYNALTNGLCNEGKIKDAVELFNEMVRRGHEPNVISYNTLINGLCKTGNTSMAFHVFKKMEQHAC…	Chr15W_519:10272903-10274435
			Sapur.15WG087900a	MMMLTRKSAFRATASDSRVLQQHMEMGIFPSSFLFFNHHHISTSACTEKPSLPKNNGGFVSNNSTDINIDDAIASFYRMVRMNQRPSAVFGKFFGSFAKKKQYSTVVSLCNHMDFVGVSHDVYSLSALINCLCRLNHVDFAVSILGKMVKLGVEPDVITYNALTNGLCNEGKIKDAVELFNEMVRRGHEPDVISYNTLINGLCKTSNTSMAVHVFKKMEQHACKPDVVTYNTIIDSLCKDRLVNDAMEFLSEMLDRGIQPDVVTYSSIVHGFCNLGQLNEATRLFKEMVGKDVMPDTVTFNILVDGLCKEGMVSEARRVFETMPEKGVEPDVITYNALMDGYCLRREMNEAKKVFEIMVRNGCAPDVHSYNILINGYCKSRRMEEAKSLLAEMSHKALP…	Chr15W_519:10339785-10341344
Eukaryota; Viridiplantae; Streptophyta; Streptophytina; Embryophyta; Tracheophyta; Euphyllophyta; Spermatophyta; Magnoliopsida; Mesangiospermae; eudicotyledons; Gunneridae; Pentapetalae; rosids; fabids; Malpighiales; Linaceae; Linum	Linum usitatissimum	phytozome (https://phytozome.jgi.doe.gov), Linum usitatissimum v1.0	Lus10003447	MAKFPYSSAASPTAALSSHLRSNWTTAIRTSDSPPFTTIKGALDSFNSMLCLNPRPHAAKFGQVFAFLVKMNAYEAAVSVSRRMDSAGLVFDLFKFNALIRCFCKLGRVGFAFSVLGKIFKLGHQPDVVTFNILIDALCKDGKVAHAAKLMDKIVSLGFQPDVITYSSIINGLCKMGETSAAQRLLEKMEDGGCQPDVVTYSTVIDSLCKDGLISEALDEFYKMKDKKRSPNVVSYSCLIHGLCASSRKNEAILLFGDMLEMNVIPNVVTYLNGWCKIGHLDKALALFQEIKSSRLKPNVVMYTILIDSLWKAGRGKEARDMFSELSKERDLQPDSYTYNTVIDGLCRHGLVDEAYDLFRTMERSILKPDNCTYNVIIHGFLRHKDPLEAVELIQEMVN…
			Lus10029737	MSLIGIRLPIRAPPPPPQPPQPPQPLSNWNNLLPALNPFYTFLGRFTNLLFLTFPPLYVPTPLYMPPRSSSPITLPSLFLSIVRKKILQINLLTRTSMLLRHWRIGTIEFPPLTRSLSSFIHSNPSFNNIDDALATFNEFLSVNPRPSIVAFGQLVSSVMRMKRPDTAVSLLKRMESAGIRHDLYTLSMLSNCFCRIGRVDYGFSTLGKVFKVGFEPNVVMFTTLIDGLCKDGNVVQAVKLLDKIAAEGYAMNSFTYNTIVNGLCKLGETSESLRLLKKMEDLGCCPDVVTYNTIMGSLCRDMLLSEALVVLSKMKGKGVSPDVVTYNCLIRCLCDLRQWERSIMLLNEMVELNILPSVVTCNTLVDAYCKEGKVSEARTILGMMIRKGVHPDIVTFSS…
			Lus10042768	MSLVGIRLPIRAPPPPPPQTLSNCYNLSPVLNPFYAFLRRFTNLLFLTLPPLYVPTPLYMPPRSSSSITLPSIFLSIVRKKILQINLLTRTSMLLRHWRIGTIEFPPLTRSLSSFLHSNPCFNNIDDALATFNEFLSVNPRPSIVTFGQLVSSVMRMKRPDTAVSLLNRMESAGIKHDLYTLSMLSNCFCRIGRVDYGFSTLGKVFKVGFEPNVVMFTTLIDGLCKDGNVVQAVKLLDKIAAEGYAMNSFTYNTIVNGLCKLGETSESLRLLKKMEDLGCCPDVVTYNTIMGSLCRDMLLSEALVVLSKMKGKGVSPDVVTYNCLIRCLCDLRQWERSIMLLNEMVELNILPSVVTCNTLVDAYCKEGKVSEARTILGMMIRKGVHPDIVTFSSLIEGY…
			Lus10014245	MAKFPYSSAASPTAALSSHLRSNWTTAIRTSDSPPFTTIKGALDSFNSMLCLNPRPPAAKFCQIFAFLVKMNAYEAAVSVSRRMDSAGLVFDLFKFTALIRCFCKLGRAGFAFSVLGKIFKLGHQPDVVTFNILIDALCKDGKVAHAANLMDKIVSLGFQPDVITYSSIINGLCKMGETSAAQRLLEKMEDGGCQPDVVTYSTVIDSLCKDGLISEALDEFYKMKDRNCSPDVCSYSCLIHGLCVSSRKNEAILLFGEMLERNVIPDVVTYNILIDSLCKDGMVREAKDIVKVMMQKGQHSDIFTYNSLLDGYCLRNELDKARNLFNSLGSMELEPDVHTYSMMINGYCKSDRFSEAKQLLNDMIKKDLTPNTVTYSTLVDGFCQAGRFKDAETVLKKM…
			Lus10003427	MAKFPYSSAASPTAALSSHLRSNWTTAIRTSDSPPFTTIKGALDSFNSMLCLNPRPPAAKFCQIFAFLVKMNAYEAAVSVSRRMDSAGLVLDLFKFNALIRCFCKLGRVGFAFSVLGKIFKLGHQPDVVTFNILIDALCKDGKVAHAANLMDKIVSLGFQPDVITYNSIINGLCKMGETSAAQRLLEKMEDGGCQPDVVTYSTVINSLCKDGLISEALDEFYKMKHKKCSPNVVSYSCLIHGLCASSRKNEAILLFGEMLEMNVIPNVVTYTILIDSFCKDGMVREAKAIVKVMMQKGQHPDIFTYSSLLDGYCLRNELDKARNLFNSLGSMECEPTVHTYNMMINGYCKSGRFSEAKQLLNDMIKKDLVPDTVTYTTLGGGFCPA
			Lus10008593	MDNFPFSSSSSALSTTALSSHFRSNTATRPTTSSTPCTTVEGALDSFNRMLCMNPRPHIAEFGQLFLFLVKMNAYGAAVSVSRQMQLAGLPHNIFRFNMLMSCFIKLARVDFAFSLLGRVFKLGLEPSFVTFNTLIDGLCKDNKVDHAVKFLDKIIELGVQPDIAAYNTIIDGLCKLGKTSVGLKLLENLEDGGGCPPNVFTYNTIMDSLCKDGLVSEAIDVFRKMKDRKCSPDVISYNCLAHGLCLLSRRKEAMALLNEMLEMNVVPDVVTYNTLINYFCKDGMVLVAKAIVKMIFQKGLQPDIVTYNSLLDGYCLRSELDKARKLFDFLVCKGCDASFHVSTYNIMINGYCKSERLGEAKQLLNDMLKRDISPNTITYSALVAGFCQVGRLKDAQEL…
			Lus10006218	TTVEGALDSFNRMICMNPRPVVNEFSWLFSSLVKMNAYETAVSVSRQILSAGLLHDFFGFNILVCCFCKLDRVGFAFSVMGKAFKFGFQPDIWTFNTLIDGLCKGGRVAHAVKFLEKIVALGYKLDVISYNSVIDGLCKMGETSVSLRLLEKMDTAGCSPDVVTYSAIIDRLCKDGLVSEAFDVFKKMKDRKCPPDVVCYSSLIHGLCVSSRRKEAIVQLSEMSEMDLVPNSVTYSILVDSFCKEGMVLEAKAIVKTII
			Lus10014244	MAKFPYSSAASPTAALSSHLRSNWTTAIRTSDSPPFTTIKGALDSFNSILCLNPRPPAAKFGQVFAFLVKMNAYEAAVSVSRRMDSAGFVFDIFKFNALIRCFCKLGRVGFAFSVLGKIFKLGHQPDVVTFNILIDALCKDGKVAHAANLMDKIVSLGFQPDVITYSSIINGLCKMGETSAAQRLLEKMEDVYNTIIDSLCKYGLVSKALDEFYKMKDRKCSPDVVSYSCLVRCFCASSRKNEAILLFGDMLEMNVIPDVVSYTILIDSFCKDGMVREAKAIVKVMMQKGQHSDIFTYNSLLDGYCMLNELDKARNLFNSLGSMECEPGVHTYTMMINGYCKSGRFSEAKQLLNDMIKKDLAPNTVTYSTLVDGFCRTGRFKDAETVLKEMCHQGQTPN…
			Lus10003433	MAKFPYSSHLRSNWTTAIRTSDSPPFTTIKGALDSFNRMLCLNPRPPAAKFCQIFAFLAKMNAYEAAVSVSRRMDSVGSVFDLFKFNALIRCFCKLGRVGFAFSVLGKIFKLGHQPNVVTFNILIDALCKDGKVAHAANLMDKIVSLGFQPDVITYNSIINGLCKMGETSAAQRLLEKMEDGGCQPDVVTYSTVINSLCKDGLISEALDEFYKMKDAILLFGEMLERNVIPDVVTYNILIDSFCKDGMVHEAKAFVKVMMQKGQHPDIVTYNSLLDGYCLRNELDKARNLFNSLGSMECEPGVHTYTMMINGYCKSGRGSEAKQLLNDMIKKDLVPDTVTYTTLVDGFCRAGRFKDAETVLKEMCHHGQLPNVVTYNSLLNGWCKIGHLDKALALFQEI…
			Lus10014242	MAKFPYSSAASPTAALSFHLRSNWTTAVRTSDSPPFTTIKGALDSFNSMLCLNPRPPAAKFGQIFSFLVKMNAYEAAVSVSRRMDSAGNVIPDVVTYTILIDSFCKDGMVREAKAIVKVMMQKGQHPNIVTYNSLLDGYCLRNELDKARNLFNSLGSMECEPGVHTYTMMINGYCKSDRFSEAKQLLNDMIKKDLAPNTVTYTTLVDGFCKAGRFKGAETVLKEMCHHGQLPDVVTYNSLLNGWCKIGHLDKALALFQEIKSSRLKPDVVMYNILIDSLWKAGRGKEARDMFSELSKERDSQPNSYTYTTVIDGLCRHGLVDEAYDLFRTMERSIFPPNISIYNVIIHGFLRHKDPLEAVELIQEMVYKGFSADATTLALLIELLPKNQLDHPLWRKLL…
			Lus10039310	MKVLEMNAVPNVVTFNILIDSSCKEGRVLEAKVILKKIIQRGLHPTILTFNSLLDGYCLRNELDKAHKLFIFMVSKGCKPNVHTYTIMINGYCKSERLGEAKELPNDMLEKGLAPNTVTYRALLDGFCRAGRLKAAQTLFKKTCDQGQIPGVVTCGSLLSGWCGGGNIDEAIALFQQMESSWLKPNVAVYNILIDGMWKAGRVKEARDMFSKLSQNESLQLDIRTYNLVIDGLCRHGLVDEYDLFRTMEKSIFH
			Lus10014247	MKDKKHSPDVVSYNCLIHGLCASSRKNEAILLFGEMLERNVIPDVVTYNILIDSFCKDGMVREAKAIVKVMMQKGQHSDIFTYNSLLDGYCLRNELDKARNLFNSLGSMECKPGVHTYTMMINGYCKSDRFSEAKQLLNDMIKKDLAPNTVTYTTLVDGFCLAGRFKDAETVLEEMCHQGQLPNVVTYNSLLNGWCKIGHLDKALALFQEIKSSRLKPDVVMYNILIDSLWKAGRGKEARDMFSELSKERDLQPNSSTYNTVIDGLCRHGLVDEAYDLFRTMERSILPPNISTYNVIIHGFLRHKDPLEAVELIQEMVNKGFSADATTLALLIELLPKNQLDHPLWRKLLGDSYVDREEIRSEGISAEKTSKD
			Lus10022861	MAKTIFYHGNGSQFQFRRKTGMAKFPFSSSSSSAASTMPLSAHFISKQTTAPRASGSPSFSTVEAALDSFDRMLCMKPMPHIAEFGRLFTSLVKLNAYEAAVSVSRQMELVGLQSNFFRFSMVIRCFCKLGRIDFAFSVLGKVFKLGIPPNIWTFSSLIDGLCKEGEIAHAVKFLEKIVALGYRPNVIIYSSIINGLCKHGFVTKALDVFLKMKDRKCSPDVVSYSCLIHGLCVLSRRKEAMMLLNEMGETNIVPDAFTYSILIDSFCKDGMVLEAKAIVKIMIQSGQHPDIVTFSSLLDGYCLRNEIDKARKLFDFLVRRGCKPNVCTYSIMINGYCKSQRLVEGKQLLNDMLEKDLAPDIVIYNTLVDGFCRAGRLKDAQELFKTMRDQGQTPNVVT…
			Lus10020134	MNACEAAASVSRKMQFVGLLHDSFGSNTLIYCLLVVHSQYWAKNFKFGHQPCAVTFNTLIVGLCKDGKVDHAVKLFDKIVSLRYQPDVFTYSSIIDGLCKMGKTSAAHRLLEKMEDVGCQPDVVTYSTIIDSLCKDGLVSKAVDVFIKMKDEKCSPNVVTYSCLIHGLCVSSRKNEAILSFGKMLERDVVPNVVTDNILIDSFCKDGMVREAKAIVKVMIQKGQHPDIVTYNSLLDGMMINGYCKSERFSEAKQLVNNMLEKDLVLDTVTYTTLVDGFCRARRFQDAEKVLKEMCHQGQLPNVVTFNSLLNGWCQIGHLDKALALFREIKIMDFVGMVW
			Lus10024962	MTMTIFFHGSGSRFQLRRKAGMAKLPFFSSSTSSAASTMPLSPHFISKQTTARRSSGSPPFTTVEAALDSFDRMLCMNPRPHIAEFSRLFTSLVELNAYTAAVSVSRQMELVGLQLNYFTLSMVIRCFCKLGSIDFAFSVLGKVFKLGIPPKFLRFSCLIDGLCKQGEIADAVKCLGKIVALGYQPNVITYNSIINGLCKHGFVTKALDFFLKMKDRKCSPNVVSYSCLIHGLCVLSRRKEAMMLLNEMGETNIVPNAFTYSILIDSFCKDGMVLEAKAIVKIMIQSGLHPDIVTFSSLLDGYCLRNEIDKARKLFDFLVRGGCKPNVVTYSIMINGYCKSQRLVEGKQLLNDMLEKDLAPHIVIFNTLVDGFCRAGRLKDAQELFKTMRDQGQIPNVV…
			Lus10021074	MDGLCKDGKVVDAAKLMDKIVSLGIEPNVVTYNSIMNGLCKMGETSAAHRLLEKMEDRGYQPSVVTYNIIMDSFCKGGLVSKALDEFTKMKDRNCSPDVFSYSNLIHGLCVSSRRNEAILLFDEMLERNVIPHVITYNILIDSFCKDGMVREATAIVKAMMQKGQHPDIFTYNSLLDGFCRAGRMEDAETLLKEMCNHGQFPDMVTWGTLLSGWCRNGNIDKALALFQQMESSRLKPRISDYNILIGSLWKARRVNEARDMFARLSKDERLQPDVHTYTVVMDGLCKQGLVDEAYDLFRAIEKNSCVQNKGSYNVIIHGFLRHKDPLEAVELIQEMVNKGFSADATTLALLVELLPKNQPDHPLLRKLLGDSYVDRGKVEPQGLSAED
			Lus10036865	MFGDGPPANPSKPPALHFLASSMTKRVASGSQFLLPRKASIAKFAFSSHLHSSQTTTVEGALDSFNRMICMNPRPHVSEFSRLFSSLVKMNGYETAVSVSRRMLSAGLLHDIFGFNMLVRCFCKLDRIGFAFSAMGNAFKVGFRPDIWTFNTLIDGLCKGGRVTHAVKFLEKIVDLGYEPDVISYNSVIDGLCKMGETSISLRLLEKMETAGCSPNVVTYSAIIDRLCKDGLVSEAFDVFKKMKDRKIPPDVVCYSSLIHGLCLLSRRKEAILLLTEMSEMNIVPNSVIYSILVDSCCKEGMVLEAKAIVKTMIQRGWRLNIITFGSLIDGYCLRNELDKARRVKEARDMYSRLSEDSSLQPNGRIYATIINGLCRNGLVDEAYDWFRTMEKSICSLDD…
			Lus10009201	MGETSAAQRLLEKMEDGGCQPNVVTYNTIINSLCTDGLISEALDEFYKMKDKKCSPDVVSYNCLIHGLCASSRKNEAILLFGEMLERNVIPDVVTYNILIDSFCKDGMVREAKAIVKVMMQKGQHSDIFTYNSLLDGYCLRNELDKARNLFNSLGSMKCEPDVHTYNMMINGYCKSDRFSEAKQLLSDMIKKDLVPNTVTYSTFVDGFCRAGRMEDAETLLKEMCNHGQFPNVMTWGSLLNDWCKIGHLDKALALLQEIKSSRLKPNNVMYTILIDSLWKAGRGKEARDMFSELSKERDLQPNSYTYTTVIDGLCRHGLVEV
			Lus10003429	MKDRKCSPNVVSYSCLIHGLCASSRKNEAILLFGEMLEMNVIPNVVTYTILIDSLCKDGMVREAKAIVKVMMQNGQHSDIVTYNSLLDGYCLRNELDKARNLFNCLGHLDKALALFQEIKSSRLKPDVVTYNILIGSLWKAGRGKEARDMFSELSKERDLQPNSYTYNTVIDGLCRHGLVDEAYDLFRTMERSIFPPDICTYNVIIHGFLRYKDPLEAVELIQEMVNKGFSADAAPLALLIELLPKNQLDHPLWRKLLGDSYVDREEIRSEGISAEKTSKD
			Lus10016727	MAKFPYSSAASPTAALSSHLRSNWTTAIRTSDSPPFTTIKGALDSFNSMLCLNPRPPAAKFCQIFAFLVKMNAYEAAVSVSRRMDSAGLVFDLFKFTALIRCFCKLGRAGFAFSVLGKIFKLGHQPDVVTFNILIDALCKDGKVAHAANLMDKIVSLGFQPDVITYSSIINGLCKMGETSAAQRLLEKMEDGGCQPDVVTYSTVIDSLCKDGLISEALDEFYKMKDRNCSPDVCSYSCLIHGLCVSSRKNEAILLFGEMLERNVIPDVVTYNILIDSLCKDGMVREAKDIVKVMMQKGQHSDIFTYNSLLDGYCLRNELDKARNLFNSLGSMELEPDVHTYSMMINGYCKSDRFSEAKQLLNDMIKKDLTPNTVTYSTLVDGFCQAGRFKDAETVLKKM…
			Lus10025942	MKDRKCSPNVVSYSCLIHGLCASSRKNEAILLFGNMLEMNVIPNVVTYNILIDSFCKDGMVREAKAIVKVMIQKGQHPDIITYNSFLDWYCLRYEIDKARNLFNSLVSMECEPDAYTYSTMINGYCKSERLTEAKQLFNDMLQKDLAPDTVTYSVLMAGFCRAGKLQMQKHFLRKCAIGDTFLIS
			Lus10003446	MCHHGQLPNVVTYNSLLNGWCKIGHLDKALALFQEIKSSRLKPDVVMYTILIDSLWKAGRGKEARDMFSELSKERDLQPNSSTYNTVIDGLCRHGLVDEAYDLFRTMERSIFPPNISTYNVIIHGFLRHKDPLEAVELIQEMVNKGFSADATTLALLIELLPKNQLDHPLWRKLLGDSYVDREEIRSEGISAEKTSKD
Eukaryota; Viridiplantae; Streptophyta; Streptophytina; Embryophyta; Tracheophyta; Euphyllophyta; Spermatophyta; Magnoliopsida; Mesangiospermae; eudicotyledons; Gunneridae; Pentapetalae; rosids; fabids; Malpighiales; Euphorbiaceae; Crotonoideae; Manihoteae; Manihot	Manihot esculenta	NCBI (https://www.ncbi.nlm.nih.gov/genome/?term=Manihot+esculenta+), Manihot esculenta (assembly M.esculenta_v8)	XP_043815679.1	MMMMMKMPWRRKSRSFHLQLQGAIGTIQSPFLFLFTNYCHSSTSTLEDARFLTNNFKSASFTHLDDAIASFNHVIHMNPLPSRAQFSRFLSALVKMKQYHTVFSMSKTIELVGISHDVYSINILINCFCRLHLVDFGFSVFGKMFKFGLEPTTVTFTTLINGLCMESKIDKAVEFFDDMVARGYQPDVRTYSTIINGMCKFGKTNVAIGLLKGMADRGCEPNVVTYNAIIDALCKDELVGEALELFSQMRNKGISPDVITYTGLIHGVCKLGQKNQALALMNEMVEQNISPDVYTFNVLIDALCKDGMVSEAQNTFNVMIQRGVEPNVVTYNSLIDGLCISDQFKEALALLKEMVGRNISPSVFTFNILIDTLCKKGLVSNAQKIIKIMIQRGVEPDVV…
			XP_043815674.1	MMMKMPWRRKSRSFHLQLQGAIGTIQSPFLFLFTNYCHSSISTLEDARFLTNNFKSAAFTRLDDAIASFNNVIHMNPLPSRVHFNRFLSALVKMKQYHTVLSMSKTIELVGISYDVCSLNILINCFCRLHLVDFGFSVFGKMFKFGLEPTTVTFTTLINGLCMESKIDKAVEFFDDMVARGYQPNVYTYNVMVNGMCKFGKTNVAIGLLKGMADRGCEADVVTYSAIIDALCKDELVGEALELFSQMRNKGISPDVITYTGLIHGVCKLGQKNQALALMNEMVEKNILPNVYTFSVLINALCKDGMVSEAQNTFNVMIQRGVEPNVVTYTSLIDGLCISGQFKEALALLKEMVGRNISPNVFTFNILIDTLCKKGLVSNAENIIKIMIQRGVEPDVVTY…
			XP_043815776.1	MKQYHTVLSMSKTIELLGISHDVYSLNILINCFCRLHLVYFGFSVFGKMLKLGLEPDVVTFTTLINGLCIESKIDKAVEFFDDMVARGYQPDVRTYSVIINGLCKFGKTNVAIGLLKGMADRGCEPNVVTYSAIIDALCKDELVGEALELFSQMRNKGISPNVITYTSLIHGVCKLGQKNQALALMNEMVEQNILPDVYTFSVLIDALCRDGMVSEAQNTFNVMIQRGVEPDVVTYSSLIDGLCISDQFKEALALLKEMVGRNISPNVFTFNILIDTLCKKGLVSNAQIIIKIMIQSGVEPNAVNYNSLMDGYCLCKQIDKARKLFDLMVTNEIADIFSYSILINGYCKCKMIDDAKDIFVEMSHKGLVPDAVTYHTLIKGMFQAGRPQNAKELFRNMC…
			XP_043815706.1	MKQYHTVLSMSKTIELLGISHDVYSLSILINCFCPLHLVDFGFSVFGKMLKFGLEPDVVTFNTLINGLSIESKMDKALEFFDDMVARGYQPNVRTYSVIINVLCKFGKTNVAIGLLKEMADRGCEPDVVTYNAIIDTLCKDELVGEALELFSQMRNKGISPDVITYTGLIHGVCKLGQKNQALALMNEMVEQNISPDVYTFSVLIDALCKDGMVSEAQNTFNIMIQRGVEPNVVTYNSLIDGLCISDHFKEALALLKEMVGRNISPDVFTFNILIDTLCKKGLVSNAQNTIKIMIQRGVEPDVVTYNSLMDGYCLRKQIDKARKVFALMMTNEIADILSYSILINGYCKCKMIDDAKQIFDEMSHKGLVPTAVTYHTLIKGMFQAGRPQNAKELFKDMC…
			XP_021602043.2	MKQYHAVFSMSKTIELLGISHDVYSLNILINCFCHLHLVDFGFSVFGKMLKFGLEPTTVTFNTFINGLCMESKIDKAVEFFDDMVARGYQPDVYTYSTIINGMCKFGKTNVAIGLLKGMADRGCEPNVVTYGAIIDALCKDELVGEALELFSQMRNKGISPNVITYNSLIHGVCKLGQKNQALALMNEMVEQNILPNVYTFNVLIDALCKDGMVSEAQNTFNVMIQRGVEPDVITYTSLIDGLCISDQLKEALALLKEMVGRNISPDIFTFNILIDTLCKKGLVSNAQNIIKIMIQRCVEPNVVTYNSLMDGYCLCKQIDKARKVFDPMVINEIADVFSYNILINGYCKCKMIDDAKEIFDEMSHKGLVPDVVTYHTLIKGMFQAGRPQNAKELFKDMC…
			XP_043815694.1	MNPLPSRVHFNRFLSALVKMKQYHTVLSMSKTIELLGMSHNLYSLSILINCFCHLHLVDFGFSVFGKMLKLGLEPDVVTFTTLINGLCIESKIEKAVEFFDDMVARGYQPDVYTYNTIINGNCKFGKTNVAIGLLKGMADRGCDPDVVTYGAIIDALCKDELVGEALELFSQMRNKGISPNVITYTSLIHGVCKLGQKNQALALMNEMVEQNILPNVYTFNVLIDALCKDGMVSEAQNTFNVMIQRGVEPDVITYTSLIDGLCISDQLKEALALLKEMVGRNISPDVFTFNILIDTLCKKGLVSNAQNIIKIMIQRCVEPNVVTYNSLMDGYCLCKQIDKARKVFDLMVINEIADIFSYNILINGYCKCKMIDDAKEIFDEMSHKGLVPDAVTYHTLIK…
			XP_043815746.1	LHDAIASFNHVIHMNPLPSRVHFNRFLSALLKMKQYHTVLSMSKTIELVGISHDVYSLSILINCFCHLHLVDFGFSVFGKMLKFGLEPTTVTFNSLINGLCMERKINKAVEFFDDMVARGYQPDVRTYSTIINGMCKFGKTNVAIGLLKGMADRGCEPIVVTYNAIIDALCKDELVGEALELFSQMRNKGISPDVITYTGLIHGVCKLGQKNQALALMNEMVEQNISPDVYTFNVLIDALCKDGMVSEAQNTFNIMIQRGVEPNVVTYTSLIDGLCISDHFKEALALLKEMGGRNISPNVFTFNILIDTLCKKGLVSNAQNTIKIMIQRGVEPDVVTYNSLMDGYCLRKQIDKARKVFDLMMTNEIADILSYNILINGYCKCKMIDDAKQIFDEMSHKG…
			XP_043814368.1	MMMKMPWRRKSRSFHLQLQGAISTIQSPFLFLFTNYCHSSTSTLEDARFLTNNFKSASFTRLDDAIASFNHVIHKHPLPSRIPFNRFLSALVKMKQYHTVISMSKTIELVGISHDVYSLNILINCFCHLHLVDFGFSVFGKMLKFGLEPTTVTFNTFINGLCRESKIDKAVEFFDDMVARGYQPDAYTYNVIVNGMCKFGKTNVAIGLLKGMADRGCEPDVVTYNAIIDALCKDELVGEALEFFSKMRNKGISPDVITYTGLIHGVCKLGQKNQALALMNEMVEQNLLPNVYTFNVLIDALCKDGMVSEAQNTFIVMIQRGVEPDVVTYNSLIDGLCISDQFKEALTLLKEMVGRNISPDVFTFNILIDTLCKKGLVSNAQNIFKIMIQRGVEPTVITY…
			XP_043816233.1	MMMKMPWRRKSRSFHLQLQGAIGTIQSPFLFLFTNYCHSSTSTLKNARFFTNNFKSASFTRLDDAIASFNHVIHMHPLPSRVHFNIFLSALVKMKQYHTVLSISKTIELLGISHNIYSLNILINCFCRLHLVDFGFSVFGKMFKFRLEPTTVTFTTLINGLCIESKMDKAVEFFDDMVARGYQPNVYTFNVIVKGLCKFGKTNLAIELLKEMADRGCEPDVVTYNAIIDTLCKDELVGEALELFSQMRNKGISPHVITYNSLIHGVCKLGQKNQALALMNEMVEQNILPNVYTFSVLIDALCKDGMVSEAQNTFNIMIQRGVEPNVVTYTSLIDGLCISDHFKEALDLLKEMVGRNISPNVFTFNILIDTLCKKGLVSNAQNIIKIMIQRCVEPNVVIY…
			XP_043815745.1	KLQGAIGTIQSPFLFLFTNYCHSSTSTLEEALFLTNNFKSASFTHLDDAIASFNHVIHKHPLPSRVPFNRFLSALVKMKQYHTVLSMSKTIELLGISHDVYSLSILINCFCHLHLVDFGFSVFGKMLKFGLEPDVVTFNTLINGLSIESKMDKALEFFDDMVARGYQPNVRTYSVIINVLCKFGKTNVAIGLLKEMADRGCEPDVVTYNAIIDTLCKDELVGEALELFSQMRNKGISPDVITYTGLIHGVCKLGQKNQALALMNEMVEQNISPDVYTFSVLIDALCKDGMVSEAQNTFNIMIQRGVEPNVVTYTSLIDGLCISDHFKEALALLKEMVGRNISPDVFTFNILIDTLCKKGLVSNAQNTIKIMIQRGVEPDVVTYNSLMDGYCLRKQIDKA…
			XP_021623135.1	MMMHRRRKSRSFHLQLQRAIGTIESPFLFLFTNSFHSSNPTPASRLQDARFLKNSFKSASFTQLDDAVASFNHVIQMHPLPSRPQFSRFLSALVKMKQYHTVFSMSKTIELLGISHDVYSLSILINCFCHLHLVDFGFSVFGKMLKFGLEPTTVTFTTLINGLCIESKIDKAVEFFDDMVARGYQPNVYTYSVIVNGMCKFGKTNVAIGLLKGMADRGCEPDVVTYSAIIDALCKDELVGEALELFSQMRNKGISPNVITYTGLIHGVCKLGQKNQALALMNEMVEQNILPNVYTFNVLIDALCKDGMVSEAQNTFNVMIQRGVEPDVITYTSLIDGLCISDQFKEALALLKEMVGTNISPSVFTFNILIDTLCKKGLVSNAQNIIKIMIQRGVEPTIV…
			XP_043816230.1	MMMKMPWRRKSRSFHLQLQGAIGTIQSPFLFLFTNYCHSSTSTLEDARFLTNNFKSASFTRLDDAIASFNHVIHKHPLPSRVHFNRFLSALVKMKQYHTVLSMSKTIELVGISHDVYSINILINCFCRLHLVDFGFSVFGKMFKFGLEPTTVTFNTLINGLCMESKIDKAVEFFDHMVARGYQPDVRTFNMIVNGICKFGKTNVAIGLLKGMTDRGCEPNVVTYSAIIDALCKDELVGEALELFSQMRNKGISPDVITYNSLIHGVCKLGQKNQALALMNEMVEHNILPNVYTFNVLIDALCKDGMVSEARNTFNVMIQRGVEPDVVTYNSLIDGLCISDQFKEALALLKEMVGRNISPNVFTFNILIDTLCKKGLVSIAQNIIKIMIQRGVEPDVVTY…
			XP_043816227.1	MMMKMPWRRKSRSFHLQLQGAIGTIQSPFLFLFTNYCHSSTSTLEDARFLTNNLKSASFTRLDDAIASFNHVIHKHPLPSRAQFSRFLSALVKMKQYHTVFSMSKTIELLGISHDVYSLSILINCFCHLHLVDFGFSVFGKMLKFGLEPTTVTFNTLINGLCIESKIDKAVEFFDDMVARGYQPDVRTFNVIVNGMCKFGKTNVAIGLLKGMADRGCEPNVVTYSAIIDALCKDELVGEALELFSQMRNKGISPNVITYNSLIHGVCKLGQKNQALALMNEIVEQNILPDVYTFNVLIDALCKDGMVSEAQNTFNVMIQRGVEPDVVTYNSLIDGLCISDQFKEALALLKEMVGRNISPDVFTFNILINTLCKKGMVSNAQNIIKIMIQRGVEPTVVTY…
			XP_043816221.1	MMMKMPWRRKSRSFHLQLQGAIGTIQSPFLFLFTNYCHSSTSTLEDARFLTNNLKSASFTRLDDAIASFNHVIHKHPLPSRAQFSRFLSALVKMKQYHTVFSMSKTIELLGISHDVYSLSILINCFCHLHLVDFGFSVFGKMLKFGLEPTTVTFNTLINGLCIESKIDKAVEFFDDMVARGYQPDVRTFNVIVNGMCKFGKTNVAIGLLKGMADRGCEPNVVTYSAIIDALCKDELVGEALELFSQMRNKGISPNVITYNSLIHGVCKLGQKNQALALMNEIVEQNILPDVYTFNVLIDALCKDGMVSEAQNTFNVMIQRGVEPDVVTYNSLIDGLCISDQFKEALALLKEMVGRNISPDVFTFNILINTLCKKGMVSNAQNIIKIMIQRGVEPTVVTY…
			XP_043815715.1	SPLLFLFTNYCHSSTSTLEDARFFTNNFKSASFTHLDDAIASFNHVIHKHPLPSRVPFNRFLSALVKMKQYHTVLSMSKTIELLGISHDLYSLSILINCFCHLHLVDFGFSVFGKMFKFGLEPDVVTFNTLINGLCMESKIDKAVEFLDDMVARGYQPDVRTFNVIVNGMCKFGKTSVAIGLLKGMADRDCEPNVVTYSAIIDALCKDELVGEALELFSQMRNKGISPNVITYNSLIHGVCKLGQKNQALALMNEMVEQNILPNVYTFSVLIDALCKDGMVSEAQNTFNVMIQRGVEPDVVTYSSLIDGLCISDQFKEALALLKEMVGRNISPDVFTFNILIDTLCKKGLVSNVQNIIKIMIQRGVEPDVVTYNSLMDGYCLCKQIDKARRVFDLMVTN…
			XP_021602861.2	MMMKMPWRRKSRNFHLQLQGAIGTIQSPFLFLFTNYCHSSTSTLEDARFLTNNFKSASFTHLDDAIASFNHVIHKHPLPSRAQFSRFLSALVKMKQYHTVFSMSKTIELLGISHDVYSLSILINCFCHLHLVDFGFSVFGKMLKLGLEPNVVTFTTLINGLCMESKIDKAVEFFDDMVACGYQPNVYTYNVIINGMCKFGKTNVAIGLLKGMADRGCEPNVVTYNAIIDALCKDELVGEALELFSQMRNKGISLDVITYTGLIHGVCKLGQKNQALALMNEMVQQNILPDVYTFNVLIDALCKDGMVSEAQNTFNVMIQRGVEPNVVTYTSLIDGLCISDQFKEALALLKVMVGRNISPNVFTFNILIDTLCKKGLVSNAENIIKIMIQRGVEPNVVTY…
			XP_021602002.2	MMMKMPWRRKSRSFHLQLQGAIGTIQSPFLFLFTNYCHSSTSTLEDARFFTNNFKSASFTRLHDAIASFNHVIHMHPLPSRAQFSRFLSALVKMKQYHTVFSMSKTIELLGISHDVYSLSILINCFCHLHLVDFGFSVFGKMLKFGLEPTTVTFNTLINGLCMEGKIDKAVEFFDDMVARGYQPDVRTFTVIVNGMCKFGNTNVAIGLLKGMADRGCEPNVVTYNAIIDALCKDKLVGEALELFAQMRNKGISPNVITYTGLIQGVCKLCQKNQALALMNEMVEQNILPDVYTFNVLIDALCKDGMVAEAQNTFNVMIQRGVEPDVVTYNSLIDGLCISDHFKEALALLKEMVGRNISPNVFTFSILIDTLCKKGLVSNAQNIFKIMIQRGVEPDVVTY…
			XP_043816229.1	MMMKMPWRRKSRSFYLQLQGAIGTIQSPFLFLFTNYCHSSTSSLEDARFLTNNFKSASFTHLDDAIASFNHVIHKHPLPSRVPFNRFLSALVKMKQYHTVLSMSKTIELLGISHNVYSLSILINCFCRLHLVDFGFSVFGKMFKFGLEPTTVTFTTLINGLCIESKMDKAVEFFHDMVARGYQPNVYTYSTIINGMCKFGKTNVAIGLLKGMADRGCEPNVVTYSAIIDALCKDELVGEALELFSQMRNKGISANVITYTSLIHGICKLGQKNQALALMNEMVEQNISPNVYTFSVLIDALCKDGMVSEAQNTFNIMIQRGVEPDVVTYNSLIDGLCNSDRFKEALALLKEMVGRNISLDVFTFNILIDTLCKKGLVSIAQNIIKIMIQRGVEPNVVTY…
			XP_043815685.1	MMMKMPWRRKSRSFHLQLQGAIGTIQSPFLFLFTNYCHSSTSTLEDARFLTNNFKSASFTHLDDAIASFNHVIHKHPLPSRVPFNRFLSALVKMKQYHTVLSMSKTIELLGISHDVYSLSILINCFCHLHIVDFGFSVFGKMLKFGLEPTTVTFTTLINGLCMESKIHKAVEFFDDMVARGYQPNVRTFNVIVNGLCKFGKTNVAIGLLKGMADRGCEPNVVTYNAIIDALCKDELVGEALELFSQMRNKGISPDVITYTSLIHSVCKLGQKNQALALMNEMVEWNILPNVYTFNVLIDALCKDGMVSESQNTFNVMIQRGVEPDVVTYNSLIDGLCISDQFKEALALLKQMVGRNISPDVFTFNILIDTLCKKGLVSNAQNIIKIMIQRGVEPDVVTY…
			XP_043816228.1	MMMKMPWRRKSRSFHLQLQGAIGTIQSPFLFLFTNYCHSSTSTLEDARFLTNNFKSASFTHLDDAIASFNHVIHKHPLPSRVPFNRFLSALLKMKQYHTVLSMSKTIELLGISHDVYSLSILINCFCHLHLVDFGFSVFGKMLKIGLEPDVVTFTTLINGLCIESKIDKAVEFFDDMVARGYQPNVYSYSVIINGMCKFGKKSVAIRLLKGVADRGCEPNVVTYSAIIDALCKDELVGEALELFSQMRNKGISPSVITYTGLIHGVCKLGQKNQALALMNEMVEQNISPDVYTFSVLIDALCKDGMVSEAQNTFNVMIQRGVEPDVVTYNSLIDGLCISNQFKEALALLKEMVGRNISLSVFTFNILIDTLCKKGLVSNAENIIKIMIQRGVEPTVVNY…
			XP_043815671.1	MMMKMPWRRKSRSFHLQLQGAIGTIQSPFLFLFTNYCHSSTSTLEDARFLTNNFKSASFTHLDDAIASFNHVIHKHPLPSRAQFSRFLSALVKMKQYHTVFSMSRTIELLGISHDVYSLSILINCFCHLHLVDFGFSVFGKMLKFGLEPTTVTFTTLINGLCMESKMDKAVEFFDDMVARGNQPDVRTFNVIVNGLCKFGKTNVAIGLLKGMADRGCAPNVVTYNAIIDALCKDVLVGEALELFSQMRNKGISPDVITYTGLIHSVCKLGQKNQALALMNEMVEQNILPNVYTFSVLIDALCKDGMVSEAQNTFNVMIQRGVEPDVVTYNSLIDGLCISDHFKEALTLLKEMVGRNISPDVFTFNILIDTLCKKGLVSNAENIIKIMIQRGVEPNVVTY…
			XP_043815684.1	MMMKMPWRRKSRSFHLQLQGAIGTIQSPFLFLFTNYCHSSTSTLEDARFFTNNFKSASFTRLDDAIASFNHVIHKHPLPSRVHFDRFLSALVKIKQYHTVLSMSKTIELVGISYDVCSLNILINCFCRLHLVDFGFSVFGKMFKFGLEPTTVTFTTLINGLCMESKIDKAVEFFDDMVARGYQPNVYTYNVMVNGMCKFGKTNVAIGLLKGMADRGCEADVVTYSAIIDALCKDELVGEALELFSQMRNKGISADVITYTGLIHGVCKLGQKNQALALMNEMVEKNILPNVYTFSVLIDALCKDGMVSEAQNTFNVMIQRGVEPDVITYTSLIDGLCISDQFKEALALLKEMMGRNISPDVFTFNILIDTLCKKGLVSSAENIIKIMIQRGVEPTVVTY…
			XP_043815974.1	MMMKMPWRRKSRSLHVQLQGAIGTTQSPFLFLFTNYCHSSTSTLEDARFLTNNFKSASFTHLDDAIASFNHVIHKHPLPSRVPFNRFLSALVKMKQYHTVLSMSKTIELLGISHNLYSLSILINCFCHLHLVDFGFSVFGKMLKFGLEPDVVTFATLINGLCIESKIDKAVEFFDDMVARGYQPNVRTFNVIVNGMCKFGKTNVAIGLLKGMADRGCEPNVVTYSAIIDALCKDELVGEALELFSQMRNKGISPNVITYTGLIHGVCKLGQKNQALALMNEMVEQNILPDVYTFSVLIDALCKDGMVAEAQNTFNVMIQRGVEPNVVTYNSLIDGLCISDQFKEALALLKEMVGRNISPDVFTFNILIDTLCKKGLVSNAQNIIKIMIQRGVEPDVVTY…
			XP_021605941.2	MMMKMPWRRKSRSFHLQLQGAIGTIQSPFLFLFTNYCHSSTSTLEDARFLTNNFKSASFTRLDDAIASFNHVIHMHPLPSRAQFSRFLSALVKMKQYHTVFSMSKTIELLGISHDVYSLSILINCFSHLHLVDLGFSVFGKMLKLGLEPDVVTFTTLINGLCTESKIDKAVEFFDDMVACGYQPNVYTYSTIINGMCKFGKTNVAIGLLKGMADRGCEPNVVTYSAIIDALCKDELVGEALDLFSQMRNKGISPNVITYTGLIHGVCKLGQKNQALALMNEMVEQNISPNVYTFNVLIDALCKDGMVSEAQNTFNVMIQRRVEPNVVTYNSLIDGLCISDQFKEALALLKEMVGRNISPDVFTFNILIDTLCKKGLVSNAENIIKIMIQRGVEPSVVTY…
			XP_021618078.2	MMMKMPWRRKSRSFHLQLQGAIGTIQSPFLFLFTNYCHSSTSTLEDARFLTNNFKSASFTHLDDAIASFNHVIHKHPLPSRVPFNRFLSALVKMKQYHTVLSMSKTIELVGISHDVYSLNILINCFCHLHLVDFGFSVFGKMLKFGLEPTTVTFNTFINGLCMESKIDKAVEFFDDMVARGYQPDAYTYNVIVNGMCKFGKTNVAIGLLKGMADRGCEPDVVTYNAIIDALCKDELVGEALELFSQMRNKGISPDVITYNGLIHGVCKLGQKNQALALMNEMVEQNILPNVYTFNVLIDALCKDGMVSEAQNTFNVMIQRGVEPDVVTYNSLIDGLCISDQFKEALALLKEMVGRNISPNVVTFNILIDTLCKKGLVSNAQNIFKIMIQRGVEPTVITY…
			XP_043815683.1	MMMKMPWGRKSRSFHLQLQGAIGTIQSPFLFLFTNYCHSSTSTLEDARFLTNNFKSASFTHLDDAIASFNHVIHKHPVPSRVPFNRFLSALVKMKQYHTVLSMSKTIELLGISHNIYSLNILINCFCRLHLVDFGFSVFGKMFKFGLEPDVVTFTTLINGLSIESKMDKALEFFNDMLAGGYHPNVYTFNVIVNGLCKFGKTNVAIELLKEMADRGCEPDVVTYNAIIDTLCKDELVGEALELFSQMRNKGISPNVITYTGLIHGFCKLGQKNQALALMNEMVEQNVLPNDYTFNVLIDALCKDGMVSEAQNTFNVMIQRGGEPNVITYNSLIDGLCISDQLKEALALLKEMVGRNISPDVFTFNILIDTLCKKGLVSNAQNIFKIMIQRGVEPTVVTY…
			XP_043815777.1	IQSPFLFLFTNYCHSSTSTLEDALFLTNNFKSASFTHLDDAIASFNHVIHKHPLPSRAQFSRFLSALVKMKQYHTVFSMSKTIELLGISHDVYSLSILINCFCHLHLVDFGFSVFGKMLKFGLEPTTVTFNTLINGLCMEDKIDKAVEFFDDMVARGYQPDVYTYNTIINGICKFGKINVAIGLLKGMADRGCEPDVVTYGAIIDALCKDELVGEALELVSQMRNKGISPDVITYTGLIHGVCKLGQKNQALALMNEMVEQNISPDVYTFNVLIDALCKDGMVSEAQNTFNIMIQRGVEPNVVTYTSLIDGLCISDQFKEALALLKEMVGRNISPNVFTFNTLIDTLCKKGLVSNAENIIKIMIQRGVEPNVVTYSSLMDGYCLCNQIDKARKVFDLMV…
			XP_043816261.1	MMMKMPWRRKSRSFHLQLQGEIGTIQSPFLFLFTNYCHSSTSTLEDARFLTNNFKSASLTRLDDAIASFNHVIHKHPLPSRVHFNRFLSALVKIKQYHTVLSMSKTIELLGISHDLYSLNILINCFCRLHLVDFGFSVFGKMLKFGLEPTTVTFNTFINGLCMESKIDKAVEFFDDMVARGYQPDVYTYSTIIKGMCKFGKTNVAIGLLKGMADRGCDPNVVTYNAIIDALCKDELVGEALELFSQMRNKRISPNVITYNSLIHGVCKLGQKNQALALMNEIVEQNILPDVYTFNVLIDALCKDGMVSEAQNTFNVMIQRGVEPDVVTYNSLIDGLCISDQFKEALALLKEMVGRNISPDVFTFNILIDTLCKKGLVSNAENIIKIMIQRGVEPTVVNY…
			XP_043815673.1	MMMKMPWRRKSRSFHLQLQGAIGTIQSPFLFLFTNYCHSSISTLEDARFLTNNFKSAAFTRLDDAIASFNNVIHMNPLPSRVHFNRFLSALVKMKQYHTVLSMSKTIELVGISYDVCSLNILINCFCRLHLVDFGFSVFGKMFKFGLEPTTVTFTTLINGLCMESKIDKAVEFFDDMVARGYQPNVYTYNVMVNGMCKFGKTNVAIGLLKGMADRGCEADVVTYSAIIDALCKDELVGEALELFSQMRNKGISPDVITYTGLIHGVCKLGQKNQALALMNEMVEKNILPNVYTFSVLINALCKDGMVSEAQNTFNVMIQRGVEPNVVTYTSLIDGLCISGQFKEALALLKEMVGRNISPNVFTFNILIDTLCKKGLVSNAENIIKIMIQRGVEPDVVTY…
			XP_043816218.1	MMMMMKMPWRRKNRSFHLQLQGAIGTIQSPFLFLFTNYCQSSTSTLEDARFLTNNFKSASFTRLDDAIASFNHVIHMHPLPSRAQFSRFLSALVKVKQYHTVFSMSKTIELLGISHDVYSLNILINCFCRLHLVDFGFSVFGKMFKFGLEPTTVTFTTLINGLCIESKIDKAVEFFDDMAARGYQPNVYTYNVIVNGMCKFGKTNVAIGLLKGMADRGCEPDVVTYNAIIDALCKDELVGEALELFSQMRNKGISPDVITYNSLIHGVCKLGQKNQALALMNEMVEQKILPNVYTFNVLIDALCKDGMVSEARNTFNVMIQRGVEPDVITYTSLIDGLCISGQFKEALALLKEMVGENISLDIFTFNILIDTLCKKGLVSNAENVITIMIQRGVEPTVV…
			XP_043815692.1	MMMKMAWRRKSRSFHLQLQGAIGTIQSPFLFLFTNYCHSSTSTLEDARFLTNNFKSASFTRLDDAIASFNHVIHKHPLPSRVHFNRFLSALVKMKQYHSVLSMSKTIELLGISHDVCSLSILINCFCHLHLVDFGFSVFGKMLKFGLEPDIVTFTTLINGLCIESKIDKAVEFFDDMVARGYQPNVYTYSVIINGMCKFGKTSVAIRLLKGMADRGCEPNVVTYSAIIDALCKDELVGEALELFSQMRNKGISSNVITYTSLIHGVCKLGQKNQALALMNEMVEQNILPNVYTFNVLIDALCKDGMVSEAQNTFNVMIQRGVEPDVVTYNSLIDGLCISDQFKEALALLKEMVGRNISPDVFTFNILIDTLCKKGLVSNAENIIKIMIQRGVEPTVVTY…
			XP_043815783.1	FADARFFTNNFKSASFTRLDDAIASFNHVIHKHPLPSRFHFNRFLSALVKIKQYHTVLSMSKTIELLGISHDLYSLNILINCFCRLHLVDFGFSVFGKMLKFGLEPDVVTFNTLINGLSIESKMDKALEFFDDMVARGYQPDVYTYNTIINGMCKFGKTNVAIGLLKRMADRGCEPNVVTYSAIIDALCKDELVGEALELFSQMRNKGISPDVITYTGLIHGVCKLGQKNQALALMNEMVEQNISPDVYTFNVLIDALCKDGMVSEAQNTFNVMIQRGVEPDVVTYNSLIDGLCISDQFKEALTLLKEMVGRNISPSVFTFNILIDTLCKKGLVSNAQKIIKIMIQRGVEPDVVTYNSLMDGYCLCKQIDKARKVFDLMVTNEIADILGYNILINGYCK…
			XP_043815675.1	MMMKMPWRRKSRSFHLQLQGAIGTLQSPFLFLFTNYCHSSTSTLEDARFLTNNFKSASFTRLHVAIASSNHVIHMNPLPSRVHFNRFLSALVKMKQYHTVLSMSKTIELLGISHDVYSLSILINCFCHLHLVDFGFSVFGKMLKFGLEPTTVTFTTLINGLCIESKIDKAVEFFDDMVARGYQPNVYTYNVIVNGLCKFGKTNVAIGLLKGMADRGCEPDVVTYSAIVDALCKDDLVGEALELFSQMRNKGISPNVITYTGLIHGVCKLGQKNQALALMNEMVEQNVLPNVYTFNVLIDALCKDGMVSEAQNTFNVMIQRGVEPDVITYTSLIDGLCISDQLKEALALLKEMVGRNISPDVFTFNILIDTLCKKGVVSIAQNIIKIMIQRGVEPDVVTY…
			XP_043815782.1	MMMKMPWRRKSRSFHLQLQGAIGTIQSPFLFLFTNYCHSSTSTLEDARFFTNNFKSASFTHLDDAIASFNHVIHKHPLPSRFPFNRFLSALVKMKQYHTVLSMSKTIELLGISHDVYSINILINCFCLLHLVDFGFSVFGKMFKFGLEPTTVTFTTLINGLCIESKMDKAVEFFDDMVARGYQPDVYTYSTIIKGMCKFGKTNVAIGLLKGMADRGCEPNVVTYGAIIDALCKDELVGEALELFSQMRNKGISPNVITYNSLIHGVCKLGQKNQALALMNEMVEQNISPSVYTFSVLIDALCKDGMVAEAQNTFNVMIQRGVEPDVVTYNSLIDGLCISDQFKEALALLKEMVGRNISPSVFTFNILIDTLCKKGLVSNAQNIIKIMIQRGVEPTIVTY…
			XP_043815749.1	MMMMKMPWRRKSRSFHLQLQGAIGTIQSPFLFSFTNYCHSSTSTLEEALFLTNNFKSASFTHLDDAIASFNHVIHKHPLPSRVPFNRFLSALVKMKQYHTVLSMSKTIELLGISHDVYSLSILINCFCHLHLVDFGFSVFGKMLKFGLEPDVVTFNTLINGLSIESKMDKALEFFDDMVARGYQPNVRTYSVIINVLCKFGKTNVAIGLLKEMADRGCEPDVVTYNAIIDTLCKDELVGEALELFSQMRNKGISPDVITYTGLIHGVCKLGQKNQALALMNEMVEQNISPDVYTFSVLIDALCKDGMVSEAQNTFNIMIQRGVEPNVVTYNSLIDGLCISDQLKEALALLKEMVGRNISPDVFTFNILIDTLCKKGLVSIAQNIIKIMIQRGVEPDVVT…
			XP_043815785.1	MMMKMPWRRKSRSFYLQLQGAIGTIQSPFLFLFTNYCHSSTSTLEDARFLTNNFKSASFTRLDDAIASFNHVIHMHPLPSRVPFNRFLSALVKMKQYHTVLSMSKTIELLGISHDVYSLSILINCFCHLHLVDFGFSVFGKMLKFGLEPDVVTFTTLINGLCIECKMDKAVEFFYDMVAGGYQPNVYTFNVIANGLCKFGKTNEAIGLLKGMADRGCEPDVVTYSAIIDALCKDELVGKALELFSQMRNKGISPDVITYTGLIHGVCKLGQKNQALALMNEMVEQNISPDVYTFNVLIDALCKDGMVSEAQNTFNIMIQRGVEPNVVTYTSLIDGLCISDQFKEALALLKEMVGRNISPNVFTFNILIDNICKKGLVSNAQIIIKIMIQRGVEPDVVTY…
			XP_043815798.1	MMMKMPWRRKSRSFHLQLQGAIGTIQSPFLFLFTNYCHSSTSTLEDARFLTNNFKSASFTRLDDAIASFNHVIHKHPLPSRVPFNRFLSALVKMKQYHTVLSMSKTIELLGISHDVYSLNILINCFCRLHLVDFGFSVFGKMLKFGLEPTTVTFTTLINGLCIESKMDKAVEFFDDMVARGYQPNVYTYSVIINGMCKFGKTSVAIRLLKGMADRGCEPDVVTYGAIIDALCKDELVGEALELSSQMRNKGISPNVITYTSLIHGVCKLGQKNQALALVNEMVEQNILPDVYTFSVLIDALCKDGMVAEAQNTFNVMIQRGVEPNVVTYNSLIDGLCISDQFKEALALLKEMVGRNISPDVFTFNILIGTLCKKGLVSNAQNIIKIMIQRGVEPDVVTY…
			XP_021624159.1	MMMKMPSRRKSRSFHLQLQGAIGTIQSPFLFLFTNYCHSSTSTLEDARFLTNNFKSASFTHLHDAIASFNHVIHKHPLPSRAQFSRFLSALVKMKQYHTVFSMPKTIELLGISHDVYSLSILINCFCHLHLVDFGFSVFGKMLKFGLEPTTVTFNTLINGLCMERKIDKAVEFFDYMVARGYQPDVRTFNVIVNGMCKFGKTNVAIGLLKGMADRGCEPNVVTYNAIIDALCKDELVSEALELFSQMRNKGISPNVITYNSLIHGVCKLGQKNQALALMNEMVEQNILPNVYTFNVLIDALCKDGMVSEAQNTFNVMVQRGVEPDVVTYNSLIDGLCISDQFKEALALLKEMVGRNISPDVFTFNILIDTLCKKGLVSNAQNIIKIMIQRGVEPDVVNY…
			XP_043816243.1	MMMMMKMPWRRKSRSFHLQLQGAIGTIQSPFLFLFTNYCHSSTSTLEDARFLTNIFKSASFTHLDDAIASFNHVIHQHPLPSRAQFSRFLSALVKMKQYHTVFSMSKTIELLGISHDVYSLSILINCFCHLHLVDFGFSVFGKMLKFGLEPTTVTFNTLINGLCMEDKIDKAVEFFDDMVARGYQPDVCTFNVIVNGMCKFGKTSVAIRLLKGMADRGCEPNVVTYSAIIDALCKDELVGEALELFSQMKNKGISPNVITYNSLIHGVCKLGQKNQALALMNEMVEQNISPDVCTFNVLIDALCKDGMVSEAQNTFNVMIQRGVEPNVVTYSSLIDGLCISDQLKEALALLKEMVGRNISPNVFTFNILIDTLCKKGLVSIAQNIIKIMIQRGVEPNVV…
			XP_043815741.1	MMKMPWRRKSRSFHLQLQGAIGTIQSPFLFLFTNYCHSSTSTLEDARFLTNNFKSASFTRLHDAIASFNHVIHMNPLPSRVHFNRFLSALVKMKQYHTVFSMSKTIELLGISHNVYSLSILINCFCHLHLVDFGFSVFGKMLKFGLEPNTVTFTTLINGLCKESKIDKAVEFFDDMVAHGYQPNVYTYSAIINGMCKFGKTNVAIGLLNGMADRGCEPNVVTYSAIIDALCKDELVGEALELFSQMRNKGVSPDVITYNSLIHGVCKLGQKNQALALMNEMVEQNISPDVYTFNVLIDALCKDGMVSEAQNTFNIMIQRGVEPNVVTYTSLIDGLCISDHFKEALALLKEMVGRNISPNVFTFNILIDTLCKKGLVSNAQIIIKIMVQRGEEPNVVNYN…
			XP_021605948.2	MMMKMPWRRKSRSFHLQLQGAIGTIQSPFLFLFTNYCHSSTSTLEDARFLTNNFKSASFTRLDDAIASFNHVIHMHPLPSRAQFSRFLSALVKMKQYHTVFSMSKTIELLGISHDVYSLSILINCFSHLHLVDLGFSVFGKMLKLGLEPDVVTFTTLINGLCTESKIDKAVEFFDDMVACGYQPNVYTYSTIINGMCKFGKTNVAIGLLKGMADRGCEPNVVTYSAIIDALCKDELVGEALDLFSQMRNKGISPNVITYTGLIHGVCKLGQKNQALALMNEMVEQNISPNVYTFNVLIDALCKDGMVSEAQNTFNVMIQRRVEPNVVTYNSLIDGLCISDQFKEALALLKEMVGRNISPDVFTFNILIDTLCKKGLVSNAENIIKIMIQRGVEPSVVTY…
			XP_043816234.1	MMMKMSWRRKSWSFHLQLQGAIGTIQSPFLFLFTNYCHSSTSTLEDARFLTNNFKSASFTHLDDAIASFNHVIHKHPLPSRVPFNRFLSALVKMKQYHTVFSMSKTIELLGISHDVYSLSILINCFCHLHLVDFGFSVFGKMLKFGLEPTTVTFTTLINGLCIESKIDKAMEFFDDMVARGYQPDVRTFNVIINGMCKFGKTNMAIGLLKGMADRGCEPDVVTYSAIIDALCKDELVGEALELFSQMRNKGISPDVITYTGLIHGVCKLGQKNQALALMNEMVEQNILPNVYTFNVLIDALCKDGMVSEAQNTFNVMIQRGVEPDAITYTSLIDGLCISDQFKEALALLKEMVGRNISPNVFTFNILIDTLCKKGLVSNAQNIIKIMNQRGVEPNVVTY…
			XP_043815695.1	MMMKMPWRRKSRSFHLQLQGAIGTIQSPFLFLFTNYCHSSTSTLEDARFLTNNFKSASFTHLDDAIASFNHVIHKHPLPSRVPFNRFLSALVKMKQYHTVLSMSKTIELLGISHDVYSLSILINCFCHLHLVDFGFSVFGKMLKLGLEPDVVTFTTLINGLCIESKIDKAVEFFDDMVARGYPPNVYTYSVIINGMCKFGKTSVAIRLLKGMADRGCEPNVVTYSAIIDALCKDELVGEALELFSQMRNKGISPDVITYTGLIHGVCKLGQKNQALALMNEMVEQNISPNVYTFNVLIDALCKDGMVSEAQNTFNVMIQRGVEPDVVTYNSLIDGLCISDQFKEALGLLKKMVGRNISPNVFTFNILIDTLCKKGLVSNAENIIKIMIQRGVEPTVVTY…
			XP_021622956.2	MMKMPWRRKSRSFHLQLQGAIGTIQSPFLFLLTNYCHSSTSTLEDARFLTNNFKSASFTRLHDAIASFNHVIHMHPLPSRAQFSRFLSALLKMKQYHTVFSMSKTIELLGISHDVYSLSILINCFCHLHLVDFGFSVFGKMLKLGLEPDVVTFTTLINGLCIESKINEAVEFFDDMVARGYQPDVYTYNTIINGICKFGKTNVAIGLLKGMADRGCEPDVVTYGATIDALCKDELVGEALELFSQMRNKGISPNVITYTSLIHGVCKLGQKNQALALMNEMVEQDILPNVYTFNVLIDALCRDGMVSEAQNTFNVMIQRGVEPDVVTYNSLIDGLCISDQFKEALALLKAMVGRNISPDVFTFNIFIDTLCKKGLVSDAQNIIKIMIQRGVEPDVVNYN…
			XP_043816245.1	MKQYNTVFSMSKTIELLGISHDVYSLSILINCFCHLHLVDFGFSVFGKMLKFGLEPTTVTFTTLINGLCMESKIDKAVEFFDDMVARGYQPNVRTFNVIVNGLCKFGKTNVAIGLLKGMADRGCEPNVVTYNSIIDALCKDVLVGEALELFSQMSNKGISPDVITYTSLIHGVCKLGQKNQALALMNEMVEQNILPDVYTFNVLIDALCKDGMVSEAQNTFNVMIQRGVEPDVVTYNSLIDGLCISDQFKEALALLKEMVGRNISPNVFTFSILIDTLCKKGLVSNAQNIIKIMIQRGVEPSVVTYNSLMDGYCLCRQIDKARKVFDLMVTNEIADIFSYNILINGYCKCKMIDDAKQIFDEMSHKGLVPNAITYHTLIKAMFQAGRPQTAKELFKDMC…
			XP_043816265.1	MMMKMPWRRKSRSFHLQLQGAIGTIQSPFLFLFTNYSHSSTSTLEDARFLTNIFKSASFTHLDVAIATFNHVIHKHPLPSRVPFNRFLSALVKMKQYHTVLSMSKTIELLGISHDVYSINILINCFCRLHLVDFGFSVFGKMFKFGLEPTTVTFTTLINGLCMESKIDKAVEFFDDMVARGYQPDVYTYNTIINGICKFGKTNVAIGLLKGMVDRGCEPNVVTYNAIIDALCKDELVGEALELFSQMRNKGISPNVITYNSLIHGVCKLGQKNQALALMNEMVEQNILPNVYTFNVLIDALCKDGMVSEAQNTFNVMIQRGVEPDVVTYNSLIDGLCISDQFKEALALLKEMVGRNISPDVFTFNILIDTLCKKGLVSNAENIIKIMIQRGVEPTVVNY…
			XP_043815678.1	MMMKMPWRRKSRSFHLQLQGAIGTLQSPFLFLFTNYCHSSTSTLEDARFLTNNFKSASFTRLHVAIASSNHVIHMNPLPSRVHFNRFLSALVKMKQYHTVLSMSKTIELLGISHDVYSLSILINCFCHLHLVDFGFSVFGKMLKFGLEPTTVTFTTLINGLCIESKIDKAVEFFDDMVARGYQPNVYTYNVIVNGLCKFGKTNVAIGLLKGMADRGCEPDVVTYSAIVDALCKDDLVGEALELFSQMRNKGISPNVITYTGLIHGVCKLGQKNQALALMNEMVEQNVLPNVYTFNVLIDALCKDGMVSEAQNTFNVMIQRGVEPDVITYTSLIDGLCISDQLKEALALLKEMVGRNISPDVFTFNILIDTLCKKGVVSIAQNIIKIMIQRGVEPDVVTY…
			XP_043815710.1	MLKLGLEPTTVTFTTLINGLCMERKIDKAVEFFDDMVARGYQPDVYTYNTIVNGMCKFGKTNVAIGLLKRMADRGCEPNVVTYSAIIDALCKDELVGEALELFSQMRNKGISPDVITYTGLIHGVCKLGQKNQALALMNEMVEQNISPDVYTFNVLIDALCKDEMVSEAQNTFNVMIQRGVEPDVVTYNSLIDGLCISDQFKEALALLKEMVGRNISPSVFTFNILIDTLCKKGLVSNAENIIKIMIQRGVEPDVITYNSLMDEYCLCKQIDKARKVFDLMVTNEIADIFSYSILINGYCKCKMIDDAKDIFVEMSHKGLVPNAVTYSTLIKGMFEAGRPQTAQELFKNMCSHGQQPNIVTFSIMIAGLCRQGNLDETLTLLKAMEKSQLKPNFVIYSS…
			XP_043815681.1	MMMMMKMPWRRKSRSFHLQLQGAIGTIQSPFLFLFTNYCHSSTSTLEDARFLTNNFKSASFTHLDDAIASFNHVIHMNPLPSRAQFSRFLSALVKMKQYHTVFSMSKTIELVGISHDVYSINILINCFCRLHLVDFGFSVFGKMFKFGLEPTTVTFTTLINGLCMESKIDKAVEFFDDMVARGYQPDVRTYSTIINGMCKFGKTNVAIGLLKGMADRGCEPNVVTYNAIIDALCKDELVGEALELFSQMRNKGISPDVITYTGLIHGVCKLGQKNQALALMNEMVEQNISPDVYTFNVLIDALCKDGMVSEAQNTFNVMIQRGVEPNVVTYNSLIDGLCISDQFKEALALLKEMVGRNISPSVFTFNILIDTLCKKGLVSNAQKIIKIMIQRGVEPDVV…
			XP_043816246.1	MMMKMPWRRKSRSFHLQLQGAIGTIQSPFLFLFTNYCHSSTSTLEDARFLTNNFKSASFTRLDDAIASFNHVIHKHPLPSRAQFSRFLSALLKMKQYHTVFSMSKTIELLGISHDVYSLSILINCFCHLHLVDFGFSVVGKMLKLGLEPDVVTFTTLINGLCIESKIDKAVEFFDDMVARGYQPNVRTFNVIVNGLCKFGKTNVAIGLLKGMADRGCEPNVVTYSAIIDALCKDELAGEALELFSQMRNKGISPNVITYTSLIHGVCKFGQKNQALALMNEMVEQNIFPNVYTFNVLIDALCKDGMVSEAQNTFNVMIQRGLEPDVITYTSLIDGLCISDQFKEVLALLKEMVERNISLDVFTFNILIDTLCKKGLVSNAPNIIKIMIQRGVQPTIVTY…
			XP_043815697.1	MMMKMPWRRKSRSFHLQLQGAIGTIQSPFLFLFTNYCHSSTSTLEDARFLTNNFKSASFTHLDDAIASFNHVIHKHPLPSRAQFSRFLSALVKMKQYHTVFSMSKTIELLGISHDVYSLSILINCFSHLHLVDFGFSVFGKMLKFGLEPTTVTFTTLINGLCMESKIDKAVEFFDDMVARGYQPNVYTYNVIVNGMCKFGKTNVAIGLLKGMADRGCEPNVVTYSAIIDALCKDELVGEALELFSQMRNKGISPNVITYTGLIHGVCKLGQKNQALALMNEMVEQNISPDVYTFNVLIDALCKDGMVSEAQNTFNIMIQRGVEPDVVTYNSLIDGLCISDQFKEALALLKEMVGRNICPNVFTFNILIDTLCKKGLVSNAENIIKIMIQRGVEPDVVTY…
			XP_043816267.1	MMMKMPWRRKSRSFHLQLQGAIGTIQSPFLFLFPNYCHSSTSTLEDARILTNNFKSASFTHLDDAIASFNHVIHKHPLPSRVPFNRFLSALAKMKQYHTVLSMSKTIELLGISHDVYSLNILINCFCRLHLVDFGFSVFGKMLKLGLEPNIVTFTTLINGLCIESKIDKAVEFFDDMVARGYQPNVYTYNVMVNGMCKFGKTNVAIGLLKGMADRGCEADVVTYSAIIDALCKDELVGEALELFSQMRNKGISADVITYNGLIHGVCKLGQKNQALALMNEMVEQNILPNVYTFSVLIDALCKDGMVSEAQNTFNVMIQRGVEPNVVTYSSLIDGLCISDQFKEALALLKEMVGRNISPDVFTFNILIDTLCKKGLVSNAENIIKIMIQRGVEPTVVTY…
			XP_043815721.1	MLKLGLEPDVVTFTTLINGLCIESKIDKAVEFFDDMVARGYQPDVYTYNTIINGICKFGKTNVAIGLLKGMADRGCEPDVVTYGAIIDALCKDELVGEALELFSQMRNKGISPNVVTYNSLIHSVCKLGQKNQALALMNEMVEQNISPDVYTFNVLIDALCKDGMVSEAQNTFNVMIQRGVEPDVVTYNSLIDGLCISDQLKEALALLKEMVGRNISPSVFTFNILIDTLCKKGLVSNAENIIKIMIQRGVEPDVVTYNSSMDGYCLCNQIDKARKLFDLMVTNEIADIFSYNILINGYCKCKMIDDAEELFDEMSHKGLVPNVVTYHTLIKGMFQAGRPQNAKELFKDMCSHGQQPDIVTFSTMIDGLCRQGNLDEALTLLKAMEKSQLKPNFMIYSS…
			XP_043816274.1	MERKIDKAVEFFEDMVARGYQPDVYTYNTIINGMCKFGKTNVAIGLLKRMADRGCEPNVVTYSAIIDALCKDELVGEALELFSQMRNKGISPDVITYTGLIHGVCKLGQKNQALALMNEMVEQNISPDVYTFNVLIDSLCKDGMVSEAQNTFNVMIQRGVEPDVVTYNSLIDGLCISDQFKEALALLKEMVGRNISPDVFTFNILIDTLCKKGLVSNAENIIKIMIQRGVEPTVVNYSSLMDGYCLCNQIDKARNVFDLMVTNEIANIFSYTILINGYCKCKMIDDVKELFDEMSHKGLVPNVVTYSTLIEGMFQAGRPQTAQELFKNMCSHGQQPNIVTFSIMINGLCRQGNLDEALALLKEMEESQLKPDLVIYCILINGTCKDMTTTSPF
			XP_043816248.1	MDKAVEFFDDMVARGYQPDVRTFTVIVNGMCKFGKTNVAIGLLKGMADRGCEPNVVTYSAIIDALCKDELVGEALELFSQMRNKGISPYVITYTGLIHGFCKLGQKNQALALMNEMMEQNILPNVYTFSVLIDALCKDGMVSEAQNTFNVMIQRGVEPDVVTYNSLIDGLCISDQFKEALALLKEMVGRNISPDVFTFNILIDTLCKKGLVSNAQNIIKIMIQRGVEPDVVNYNSLMDGYCLCKQIDKARKVFDLMVTNEIADIFSYNILINGYCMCKMIDDAKDIFVEMSHKGLVPDGVTYSTLIEGMFQAGRPQTAQELFKNVCSHGQQPNIVTFSIMINGLCRQGNLDEALTLLKEMEESQLKPDLVTYCILINGTCKDMTTTSPF
			XP_043816249.1	MDKAVEFFDDMVARGYQPDVRTFTVIVNGMCKFGKTNVAIGLLKGMADRGCEPNVVTYSAIIDALCKDELVGEALELFSQMRNKGISPYVITYTGLIHGFCKLGQKNQALALMNEMMEQNILPNVYTFSVLIDALCKDGMVSEAQNTFNVMIQRGVEPDVVTYNSLIDGLCISDQFKEALALLKEMVGRNISPDVFTFNILIDTLCKKGLVSNAQNIIKIMIQRGVEPDVVNYNSLMDGYCLCKQIDKARKVFDLMVTNEIADIFSYNILINGYCMCKMIDDAKDIFVEMSHKGLVPDGVTYSTLIEGMFQAGRPQTAQELFKNVCSHGQQPNIVTFSIMINGLCRQGNLDEALTLLKEMEESQLKPDLVTYCILINVQL
			XP_043805686.1	MAKLSLMRTISLASAFRIFHSPLLMGTIHSPTLLFTCSFHSSSSSRSASKRTHKDASLKSKFYSASFRDLDDALASFNHIILFHPLPSIDKFGRFLSALVRIKQYHTVVSLFRKIELLRISHNVYSLNILINCYCRLHHVDFAFSILGKFLKLGVKPDIVTFNTLIDGLCKEGKINRAVDFFNHVVARGYEPVVNTYNVIVNGLCKLNQALDLLNEKAVHNISPDVYTFNILIDNLFKEGMVSKPDVVTYNSLMDGYCLHSQMDEARKVFDTMGKGIDEAMEILVKRLKKGEVDDALIIFKAMEKSQLKPNCVTYTILINGLLKAGKLNDAKELFSRLFEKGYPLLGNPSL
			XP_043815718.1	MDGYCLCKQIDKARKLFDLMVTNEIADIFSYSILINGYCKCKMIDDAKDIFVEMSHKGLVPDAVTYHTLIKGMFQAGRPQNAKELFRNMCSHGQQPNIVTFSIMINGLCSQGNLDEALTLLKEMEESQLKPDLVTYCILINGLCQQGLMDEAYKVFRDMEKGGCLPNNCCYNIIIQGFLKHEDLPKASELINEMVDKGFSADATTTELVVRLLCNDDLILRHLKVRNEGSAN
			XP_043815752.1	GQFQSPFLFLFTNYCHSSTSTHEDARFLTNNFKSASFTRLHDAIASFNHVIHMNPLPSRVHFNRFLSALVKMKQYHTVLSMSKTIELLGMSHNLYSLSILINCFCHLHLVDFGFSVFGKMLKLGLEPDVVTFTTLINGLCIESKIDKAVEFFDDMVARGYQPDVYTYNTIINGNCKFGKTNVAIGLLKGMADRGCDPDVVTYGAIIDGLCKDELVGEALELFSQMRNKGISPNVITYTSLIHGVCKLGQKNQALALMNEMVEQNILPNVYTFNVLIDALCKDGMVSEAENTFNVMIQRGVEPDVITYNSLMDGYCLCKQIDKARKVFDLMVTNEIANIFSYTILINGYCKCKMIDDAKELFDEMSHKGLVPNVVTYSTLIEGMFQAGRPQTAQDLFKNM…
			XP_043815787.1	MMKMPWRRKSRSFHLQLQGAIGTIQSPFLFLFTNCCHSSTSTLEDARFLTNNFKSASFTHLDDAIASFNHVFHKHPLPSRVPFNRFLSALVKMKQYHTVLSMSKTIELVGISYDVCSLNILINCFCRLHLVDFGFSVFGKMFKFGLEPTTVTFTTLINGLCMESKIDKAVEFFDDMVARGYQPNVYTYNVIVNGMCKFGKTNVAVGLLKGMADRGCEADVVTYSAIIDALCKDELVGEALELFSQMRNKGISADVITYNGLIHGVCKLGQKNQALALMNEMVEQNILPNVYTFSVLIDALCKDGMVSEAQNTFNVMIQRGVEPNVVTYNSLIDGLCISDQFKEALALLKEMVGRNISPDVFTFNILIDTLCSQIDKARKLFDLMVTNEIADIFSYNILI…
			XP_043805682.1	MIMMPRSIFTSSWRSFHFQLQREIGTIHSPTLLLTNSIHSLHSSNSTQSNKDACFRYKFYSASFADLDDALASFNHIILVHPLPSIVQFNRFLSTLIRMKQYHTVVSLSRKVESLGISHNIYSLSILINSYCCLNRVDFGFSVLSKILKLGLEPSIVIFTTLIDGLCKERTINRAVDLFNDIVARGFQPDIYTYNVIVNALCKYGKTDVATGLLKEMVERGCEPDVMTYNSIIDALCKDKLVAEALNLFSQLGNKGIPPTAVTYNCLIHGLCSLGKLNQALSLLNEMVVQNISPDVYTFNIFIDNLFKEGMVSKVQEIFGIMVKWNIKPDLVTYNSLMDGYCLHSQMDEARKIFDQMVRRKMADVFSYNILINGYCENKRIDEAKKLFDEMPYKRLVPN…
			XP_043815775.1	SPFLFLFTNHCHSSTSTLEDARFLTNNFKSASFTHLDDAIASFNHVIHKHPLPSRVPFNRFLSALVKMKQYHTVLSMSKTIELLGISHDVYSLNILINCFSHLHLVDFGFSVFGKMLKFGLEPTTVTFTTLINGLCMESKIDKAVEFFDDMVARGCQPDVYTYNTIINGMCKFGKTNVAIGLLKRMADRGCEPNVVTYSAITDALCKDELVGEALELFSQMRNRGISPDVITYTGLIHGVCKLGQKNQALALMNEMVEQNISPDVYTFNVLIDALCKDGMVSEAQNTFNVMIQRGVEPDVVTYNSLIDGLCISDQFKEALALLKEMVGRNISPSVFTFNILIDTLCKKGLVSNAENIIKIMIQRGVEPTIVTYNSLMDGYCLCKQIDKARKVFDLMVTN…
			XP_021633369.2	MMIMGKPSFMKPMCLASHFRSFYFPLLRDFGMGTFHSPTLLFTFSFSSSSTSTYTHTHKDANLRSKFLCAYFRDVDDALASFNHVILMHPLPSRVEFNRFLSALVGIKQYHTVISLSKTIELLGISHTVYSLSILINCFCRLHLVDFGFSILGKILKLGLKPNIVTFNTLINGLCIEGKINRAVHFFNHMVDRGYQPNVLTYSVIINGLCKLGHTNVAIRLLKEMVERGCQPDAVTYTTIIDALCRDKLIFEALDLFSHMRNKVSPNVITYNCLIHGLCNLGKQNEALALLKEMAVDKISPDIFTFNILLDSLCNEGLISEAQSVIKIMIQRGVEPDVVTYNSLIKGYCLCSQVDQALALHYEMVGQNISPNIYTFNVLIDSLFKQGMVSKVRDIMNSM…
			XP_043816259.1	MTMKMPWRRKSRSFYLQLQGTIGTIQSPFLFLFTNYCHSSTSTLEDARFLTNNFKSASFTHLDDAIASFNHVIHMHPLPSRAQFSRFLSALVKMKQYHTVFSMSKTIELVGISHDVYSINILINCFCRLHLVDFGFSVFGKMFKFGLEPTTVTFTTLINGLCMESKIDKAVEFFDDMVARGYQPDVRTYSTIINGMCKFGKTNVAIGLLKGMADRGCEPNVVTYNAIIDALCKDELVGEALELFSQMRNKGISPDVITYTGLIHGVCKLGQKNQALALMNEMVEQNISPDVYTFNVLIDALCKDGMVSEAQNTFNVMIQRGVEPDVVTYNSLIDGLCISDQFKEALALLKEMVGRNISPSVFTFNILIDTLCKKGLVSNALKIIKIMIQRGVEPDVVTY…
			XP_043816263.1	MMMKMPWRRKSRSFHLQLQGAIGTIQSPFLFLFTNYCHSSTSTLEDARFLTNNFKSASFTCLDDAIASFNHVIHKHPLPSRVPFNRFLSALVKMKQYRTVLSMSKTIELLGISHDVYSLNILINCFCRLHLVDFGFSVFGKMFKFGLEPTTVTFNTLINGLCMESKIDKAVEFFDDMVARGYQPDVRTFNVIVNGMCKFGKTNVAIGLLKGMADRGCEPNVVTYSAIIDALCKDELVGEALELFSQMRNKGISPDVITYTGLIHGVCKLGQKNQALALMNEMVQQNILPDVYTFNVLIDALCKDGMVSEAQNTFNVMIQRGVEPNVVTYTSLIDGLCISDQFKEALALLKVMVGRNISPNVFTFNILIDTLCKKGLVSNAENIIKIMIQRGVEPNVVTY…
			XP_043815795.1	HLQLQGAIGTIQSPFLFLFTNYCHSSTSTLEDARFLTNNFKSASFTHIDDAIASFNHVIHKHPLPSRVPFNRFLSALVKMKQYHTVLSMSKTIELLGISHDVYSLNILINCFCRLHLVDFGFSVFGKMLKFGLEPTTVTFTTLINGLCKGSKFDKAVEFFDDMVAHGYQPDVYTYSTMINGMCKFGKTNVAIGLLKGMADRGCEPNVVTYNAIIDALCKDELVGEALELFSQRRNKGISPNVITYNSLIHGVCKLGQKNQALALMNEMVEQNILPNVYTFSVLIDALCKDGMVSEAQNTFNVMVQRGVEPDVVTYNSLIDGLCISDQFKEALALLKEMVGRNISPDVFTFNILIDTLCKKGLVSNAQNIIKIMIQRGVEPDVVNYNSLMDGYCLFNQID…
			XP_043815669.1	MMMMMKMPWTRKSRSFHLQLQGAIGTIQSPFLFLFTNYCHSSTSTLEDARFLTNNFKSASFTHLDDAIASFNHVIHMHPLPSRAQFSRFLSALVKMKQYHTVLSMSKTIELLGISHDVYSLSILINCFCHLHLVDFGFSVFGKMFKFGLEPTTVTFTTLINGLCMESKMDKAVEFFDDMVARGNQPDVRTFNVIVNGLCKFGKTNVAIGLLKGMADRGCAPNVVTYNAIIDALCKDVLVGEALELFSQMRNKGISPDVITYTGLIHSVCKLGQKNQALALMNEMVEQNILPNVYTFSVLIDALCKDGMVSEAQNTFNVMIQRGVEPDVVTYNSLIDGLCISDHFKEALTLLKEMVGRNISPDVFTFNILIDTLCKKGLVSNAENIIKIMIQRGVEPNVV…
			XP_021633061.2	MKLSFVKTMCLASAFRGFYSPLPTDLGLGTFHSLTPLYTFPFHSSSSSTSAHTHQDASLRSKFNSASFRDVDDALASFNHIILMHPLPSRVQFNLFLSALVRMKQYHIVIPLSRTIESLEISNDTYSLNILINCFCRLHHVDFGFSIFGKILKLGLQPSIVTFSTLINGLCMEGKINGAIDFFNHMVERGYQPNVLTYSAIVNGLCKCGNTNGAIGLLKKMVERGCKPNVVTYNAIIDALCKGKLFAEAVNLLSQMKDKGISPNVITYNCLIHCLCNLGKQNQALALWKEMVGHKILPDIFTFNILLDSLCKEGLLLEAQSTIKIMIQRGVEPDVFTYSSLIKGYCLHSQVDRALALLYEMVGQNMSPNVYNFSILIDSLFKEGMVSKVQDIVNLMVQK…
			XP_021626252.1	MAMAPWTRFQLQLQRALGTIQSPTLFLFANCFHSSTPNFTAANKDALFFKHKFKSASFTHLDDALACFNHTIHRHPLPSRVEFNRFLSALAKTKHYQTVVSLSRTIELLGISHTSCSLTILINCFCHLHLVDFSFSILGKILKSGLEPDIVTFNTLIKGLCVNGLIDQALDFLDDMVAGGYQPTVYTYNVIVNGLCKFGKTSDAIGLLKGMVERGCEADVVTYSAVIDALCKDKLVVEALELFSQMRNKGILPDVITYNCLIHGLCNLGKHNQALSLLKEMVGQNISPNSFTFNILINTLCKKGLFSDAQNIIEIMVQRGVEPNVVTYQTLIHGLCYLHKGKEALALLNEMVRKNIFPDVLTFSILIDTLSKEGMVLEGQEIVNTMIQRGIKPDVVTYT…
			XP_021630190.1	MMLMPWRRSSGFHLERKRAIATIQSPFLFLFTNSFHFSTSTLQDARSFANNFKSASFTHLDDALASFNHVIHMHPLPSRAQFNRFLSALVKMKQHHTVISLSKTIELLGISHDIYSRNILINCFCHLHLPDFGFSLLGKMIKVGLEPTIVTLTTLINGLCIDGKIDKAVEFFDDMVAGGYQPDVYTYSVIVKGLCKFGKTNVAIGLLEGMVDRGCEPNVVTYNAIIDALCKDELVDEALELFSQMRNKGISPNIITYTSLIHIFCKLGKKNQSLALMNEMVEQNVSPDVYTFSLLINALCKDGMVSEAQNTFKIMMQRGVAPDVVAYNSLIDGLCISDQLKEALALLKEMVGRNISPNIFTFNILIDTLCKKGLVSNAQSIIKIMAQRGVDPSFITCNS…
			XP_043816517.1	MTMAPWSRFQLQLQRALGTIHSPTLFLFANCFHSSSPNFTDAHKGALFFRYKFESASFTHLDDALACFDRIIHMHPLPSRVEFNRFLSALVRMKHHQTVISLSKIIESLGIYHSIYSLNILINCFCHLHLVDFGFSILGKILKSGLEPDIVTFSTLVKGLCVKGLTDQALDFLDDVVAAGYQPSVCTYNIMVNGICKFGKTSEAIGFLKGMVERGCEADVVTYNAVIDALCKDKLVVEALELFSQMRNKGILPDVSTYNCLIHGLCNLGKHNQALSLLKEMVGQNISPDSFTFNILINALCKKGLFSDAQNIIKIMVQRGVEPNLVTYQTLIHGLCYLHKGKEALALLNEMARKNISPDVLTFNILIDTLSKEGMVSEGREIVNMMIQRGIKPDVVTYN…
			XP_021624158.2	MHPLPSRAQFSRFLSALVKMKQYHTVYSMSKTIELLGISHDVYSLSILINCFCHLHLVDFGFSVFGKMLKFGLEPTTVTFTTLINGLCMESKIDKAVEFFDDMVARGYQPNVRTYSVIINGMCKFGKTSVAIGLLKGMADGDCEPNVVTYSAIIDALCKDELVGEALELFSQMRNKGISPDVITYNSLLHGVCKLGQKNQALALMNEMVEQNILPNVYTFSVLIDALCKDGMVSEAQNTFNVMIQRGVEPDVITYTSLIDGLCISDQFKEALALLKEMMGRNISPNVFTFNILIDTLCKKGLVSNAQNIIKIMIQRGVEPNVVNYNSLMDGYCLCKQIDKARKLFDLMVTNEIADFFSYSILINGYCKCKMIDDAKELFDEMSDKGLVPNVVTYSTLIE…
			XP_043815693.1	MHPLPCRAPFNRFFSALVKMKQYHTVLSMSKTIELLGISHNVYSLNILINCFCRLHLVDFGFSVFGKMFKFGLEPTAVTFNTLINGLCMDSKIDKAVECFDDMVARGYQPNVRTFNVIVNGMCKFGKTNVAIGLLKGMADRGCEPNVVTYSAIIDALCKDELVDEALELFSQMRNKGISPDVITYTSLIHKVCKLGQKNQALALMNEMVQQNILPNVYTFNVLIDALCKDGMVSEAQNTFNVMIQRGVEPDVVTYNSLIDGLCISDQFKEALALLKEMVGRNISPSVFTFNILIDTLCKKGLVSNAENIIKIMIQRGVEPDVVTYNSLMDGYCLCKRIDKARKVFDLMVTNEIADIFSYSILINGYCKCKMIDDAKDIFVEMSHKGLVPNAVTYSTLIK…
			XP_043815791.1	MKQYHTVLSMSKTIELVGISHDVYSLSILINCFCHLHLVDFGFSVFGKMLKFGLEPTTVTFNTLINGLCMEGKIDKAVEFFDDMVARGYQPDVRTFNVIVNGMCKFGKTNVAIGLLKGMADRGCEPNVVTYSAIIDALCKDELVGEALELFSQMRNKGISPDVITYTGLIHGVCKLGQKNQALALMNEMVEQNISPDVYTFNVLIDALCKDGMVSEAQNTFNVMIQRGVEPDVITYTSLIDGLCISDQFKEALALLKEMVGRNISPNVFTFNILMDTLCKKGLVSNAQNIIKIMIQRGVEPSVVTYNSLMDGYCLCKQIDKARKVFDLMVTNEIADIFSYNILINGYCKCKMIDDAKQIFDEMSHKGLVSDGVTYSTLIEGMFRAGRPQTAQELFKNMC…
			XP_021602039.2	MHPLPSRAQFSRFLSALVKMKQYHTVFSMSKTIELLGISHDVYSLSILINCFCHLHLVDLGFSVFGKMLKFGLEPTTVTFNSLINGLCMERKIDKAVEFFDDMVARGYQPDVYTYNTIINGICKFGKTNVAIGLLKGMVDRGCEPNVVTYNAIIDALCKDELVGEALELFSQMRNKGISPNVITYTGLIHGVCKLGQKNQALALMNEMVKQNISPDVYTFNVLIDALCKDGMVSEAQNTFNVMIQRGVEPDVVTYNSLIDGLCISDQFKEALALLKEMVGRNISPSVFTFNILIDTLCKKGLVSNAENIIKIMIQRGVEPTVVTYSSLMDGYCLCKQIDKARKVFDLMVTNEIANIFSYNILINGYCKCKMIDDAKELFVEMSHKGLVPNAVTYSILIK…
			XP_043815668.1	MHPLPSRPQFSRFLSALVKMKQYHTVFSMSKTIELLGISHDVYSLSILINCFCHLHLVDFGFSVFGKMLKFGLEPTTVTFTTLINGLCIESKIDKAVEFFDDMVARGYQPNVYTYSVIVNGMCKFGKTNVAIGLLKGMADRGCEPDVVTYSAIIDALCKDELVGEALELFSQMRNKGISPNVITYTGLIHGVCKLGQKNQALALMNEMVEQNILPNVYTFNVLIDALCKDGMVSEAQNTFNVMIQRGVEPDVITYTSLIDGLCISDQFKEALALLKEMVGTNISPSVFTFNILIDTLCKKGLVSNAQNIIKIMIQRGVEPTIVTYSSLMDGYCLGNQIGKARKLFDLMVTNETADIFSYNILINGYCKCNMIDDAKELFDEMSHKGLVPDAVTYSTLIK…
			XP_021618080.2	MKQYHTVISMSKTIELVGISHDVYSLNILINCFCRSHLVDFGFSVFGKMLKFGLEPTTVTFNTFINGLCMESKIDKAVEFFDDMVARGYQPDVYTYNVIVNGMCKFGKTNVAIGLLKGMADRGCEPDVVTYGAIIDALCKDELVGEALELFSQMRNKRISPDVITYTSLIHGVCKLGQKNQALALMNEMVEQDILPNVYTFNVLIDALCKDGMVSEAQNTFNIMIQRGVEPNVVTYTSLIDGLCISDHFKEALALLKEMVGWNISPDVFTFNILIDTLCKKGLVSNAQNIIKIMIQRGVEPDVVNYNSLMDGYCLCKQIDKARKLFDLMVTNEIADIFSYSILINGYCKCKMIDDAKDIFVKMSHKGLVPDVVTYSTLIEGMFQAGRPQTAQELFKNMC…
			XP_043815700.1	MKQYHTVLSMSKTIELVGISHDVYSLNILINCFCRLHLVDFGFSVFGKMLKFGLEPSIVTFTTLINGLCIESKIDKAVEFFDDMVARGYQPNVYTYSVIINGMCKFGKTSVSIRLLKGMADRGCEPNVVTYSAIIDALCKDELVGEALELFSQMRNKGISPDVITYTGLIHGVCKLGQKKQALALMNEMVEKNILPNVYTFSVLIDALCKDGMVAEAQNTFNVMIQRGVEPNVITYTTLIDGLCISDQFKEALALLKEMVGRNISPDVFTFNILIDTLCKKGLVSNAQNIIKIMIQRGVEPDVVNYNSLMDGYCLCKQIDKARKVFDLMVTNEIANIFSYTILINGYCKCKMIDDAKELFDEMSHKGLVPNVVTYSTLIEGMFQAGRPQTAQELFKDMC…
			XP_043815742.1	MKQYHTVLSMSKTIELLGISHNIYSLNILINCFCRLHLVDFGFSVFGKMFKFGLEPTTVTFNSLINGLCMERKIDKAVEFFDDMVARGYQPDVYTYITIINGICKFGKTKVAIGLLKGMVDRGCEPNVVTYNAIIDALCKDELVGEALDLFSQMRNKGISPNVITYTGLIHGVCKLGQKNQALALMNEMVEQNISPDVYTFNVLIDALCKDGMVAEAQNTFNVMIQRGVEPDVVTYNSLIDGLCISDQFKEAVALLKEMVGRNISPSVFTFNILIDTLCKKGLVSNAQKIIKIMIQRGVEPDVVTYNSLMDGYCLCKQIDKARKVFDLMVTNEIADILGYNILINGYCKCKMIDDAEELFDEMSHKGLVPNVVTYHTLIKGMFQAGRPQNAKELFKDMC…
			XP_043815699.1	MKQYHTVLSMSKTIELLGISHDVYSLNILINCFCRLHLVDFGFSVFGKMFKFGLEPTIVTFTTLINGLCIESKMDKAVEFFDDMVARGYQPNVYTYSTIINGMCKFGKTNVAIGLLKGMADRGCEPNVVTYNAIIDALCKDELVGEALELFSQMRNKGISPDVFTYTSLIHIVCKLGQKNQALALMNEMVEQNILPNVYTFNVLIDALCKDGMVSEAQNTFNVMNQRGVEPDVVTYNSLIDGLCISEQFNEALALLKEMVGRNISPSVFTFNILIDTLCKKGLVSNAQKIIKIMIQRGVEPDVVTYNSLMDGYCLCKQIDKARKVFDLMVTNEIADILGYNILINGYCKCKMIDDAEELFGEMSHKGLVPNVVTYHTLIKGMFQAGRPQNAKELFKDMC…
			XP_021622957.2	MKQYHTVLSMSKTIELLGISHNVCSLNILINCFCRLHLVDFGFSVFGKMFKFGLEPTAVTFNTLINGLCMDSKIDKAVECFDDMVARGYQPNVRTFNVIVNGMCKFGKTNVAIGLLKGMADRGCEPNVVTYTAIIDALCKDELVDEALELFSQMRNKGISPDVITYTGLIHGVCKLGQKNQALALMNEMVQQNILPNVYTFNVLIDALCKDGMVSEAQNTFNVMIQRGVEPDVVTYNSLIDGLCISDQFKEALALLKEMVGRNISPSVFTLNILIDTLCKKGLVSNAENIIKIMIQRGVEPDVVTYNSLMDGYCLCKQIDKARKVFDLMVTNEIADIFSYSILINGYCKCKMIDDAKDIFVEMSHKGLVPNAVTYSTLIKGMFEAGRPQTAQELFKNMC…
			XP_021633370.1	MLLSRRNILAIFSSASAFRSFRFRQDIEMSIVQLPGLLFTNSIACVSSSTFTFRYKDTSFVDYLRDKCENGSFSNLDDALASFDHMLRLNPLPSIKQFNQLLTALMRMKHYDTVVSLSKKIELLGISYNVYTLTILINCYCHLHLVDFGFSVLGKIIKLGFHPTVVTLNTLINGLCIEGKIVQAVELLDEMVSRGYQPTVYTHSMIVNGLCKIRKTTTAIGWMKKMVERGCEPEVVAYSTIIDTLCKDRLVVEALELFSQMKSIGISPTVVTYNSLIYGACNLGQWKQASILYIEMPEWNIAPDVVTFSILVDALCKEGKVLAAQGVYGKMIQRGMKLDVIAYSSLIHGLCNSSQWKESSTLLNEMLMQNITPDVVTFSILVDVFCKKGMVSEAQGIFN…
			XP_021602009.2	MKQYHTVLSMSKTIELLGISHDLYSLSILINCFCHLHLVDFGFSVFGKMFKFGLEPDVVTFNTLINGLCMESKIDKAVEILDDMVARGYQPDVRTFNVIVNGMCKFGKTNVAIGLLKGMADRGCEPNVVTYNAIIDALCKDELVGEALDLFSQMRNKGISPNVITYNSLIHGVCKLGQKNQALALMNEMVEHNILPDVYTFNVLIDALCKDGMVSEAQNTFNVMNQRGVEPDVVTYNSLIDGLCISDQFKEALTLLKEMVGRNISPDVFTFNILIDTLCKKGLVSNAENIFKIMIQRGVEPTVITYSSLMDGYCLGNQIDKARKVFDLMVTNEIADIFSYNILINGYCKCKMIDDAKDIFGEMSHKGLVPDAVTYCTLIKGMFQAGRPQNAKELFKDMY…
			XP_043815753.1	MKQYHSVLSMSKTIELVGISHDVYSLSILINCFCHLHLVDCGFSVFGKMLKFGLEPTTVTFNTLINGLCIESKIDKAVEFFDDMVARGYQPNVYTYSVIVNGMCKLGKTNVAIGLLKGMADRGCEPDVVTYSAIIDALCKDKLVGEALGLFSQMRNKGISPNVITYNSLIHGVCKLGQKNQALALMNEMVEQNISPNVYTFSVLIDALCKDGMVSEAQNTFNVMIQRGVEPNVVTYNSLINGLCILDQLKEALALLKGMMGRNISPDDFTFNILIDTLCKKGLVSIAQNVIKIMIQRGVEPSVVTYNSLMDGYCLCKQIDKARKVFDLMVTNEIADIFSYNILINGYCKCKMIDDAKELFDEMSHKGLVPDVVTYSTLIEGMFQAGRPQNAKELFKDMC…
			XP_043807345.1	MASGIFTSSWSFFYLRLQRGLSPSLFHTRRIHCFPSRFSSRSSSRSSSCSSVPKPEHSQPSSDLDDALASFNHFIHMRPLPPRFAFNRILSALMRMNQHPMIFPLSRKIDSLGSSPDFYSLTILIKSFCRLHHVNFALSVLGKMLKSGFNPDMFTFNTLINGFCMEGKIERAVEFFSELIAGGYQPDVCSYNTVISSACKLGEKDLAAGLLKQMAERGCEPNLVTYTAIIGAFCRDKLVDEALDMLRQMRIRGISPDVVTYTCLIDGLCKVDKWNQAVDLFKQMESQNISPTVVTFNILIDTLFKKGMTSDAERMIKMMLHRGIQPSVVTCCSMMDGYCERRQMDKAREVFDLMVRTGVANAFSYNILINGYCKSKKIDEATKVFDEMPQKGRHQTARK…
			XP_043816266.1	MMMKMPWRRKSRSFHLQLQGAIGTIQSPFLFLFTNYSHSSTSTLEDARFLTNIFKSASFTHLDVAIATFNHVIHKHPLPSRVPFNRFLSALVKMKQYHTVLSMSKTIELLGISHDVYSINILINCFCRLHLVDFGFSVFGKMFKFGLEPTTVTFTTLINGLCMESKIDKAVEFFDDMVARGYQPDVYTYNTIINGICKFGKTNVAIGLLKGMVDRGCEPNVVTYNAIIDALCKDELVGEALELFSQMRNKGISPNVITYNSLIHGVCKLGQKNQALALMNEMVEQNILPNVYTFNVLIDALCKDGMVSEAQNTFNVMIQRGVEPDVVTYNSLIDGLCISDQFKEALALLKEMVGRNISPDVFTFNILIDTLCKKGLVSNAENIIKIMIQRGVEPTVVNY…
			XP_043815794.1	MLKLGLEPDVVTFTTLINGLCTESKIDKAVEFFDDMVARGYQPNFYTYSTIINGMCKFGKTNVAIGLLKGMADRGCEPNVVTYSAIIDALCKDELVGEALDLFSQMRNKGISPNVITYTGLIHGVCKLGQKNQALALMNEMVEQNISPDVYTFNVLIDALCKDGMVSEAQNTFNVMIQRRVEPNVVTYNSLIDGLCISDQFKEALALLKEMVGRNISPDVFTFNILIDTLCKKGLVSNAENIIKIMIQRGVQPDVVTYNSLMDGYCLCKQIDKARKLFDLMVTNEIANIFSYTILISGYCKCKMIDDAKELFDEMPHKGLVPSVVTYSTLIEGMFQAGRPQTAQELFKNMCSHGQQPNIVTFSIMMNGLCRQGNLDEALTLLKEMEESQLKPDLVTYCI…
			XP_021605949.2	MMMKMPWRRKSRSFHLQLQGAIGTIQSPFLFLFTNYCHSSTSTLEDARFLTNNFKSASFTRLDDAIASFNHVIHMHPLPSRAQFSRFLSALVKMKQYHTVFSMSKTIELLGISHDVYSLSILINCFSHLHLVDLGFSVFGKMLKLGLEPDVVTFTTLINGLCTESKIDKAVEFFDDMVACGYQPNVYTYSTIINGMCKFGKTNVAIGLLKGMADRGCEPNVVTYSAIIDALCKDELVGEALDLFSQMRNKGISPNVITYTGLIHGVCKLGQKNQALALMNEMVEQNISPNVYTFNVLIDALCKDGMVSEAQNTFNVMIQRRVEPNVVTYNSLIDGLCISDQFKEALALLKEMVGRNISPDVFTFNILIDTLCKKGLVSNAENIIKIMIQRGVEPSVVTY…
			XP_043816270.1	MLKLGLEPDVVTFTTLINGLRIESKMDKAVEFLDDMVARGYQPNVYTYSVIINGMCKFGKTSVAIRLLKGMADRGCEPNVVTYSAIIDALCKDELVGEALELFSQMRNKGISPDVITYTGLIHGVCKLGQKNQALALMNEMVEQNILPNVYTFSVLIDALCKDGMVSEAQNTFNVMIQRGVEPDVVTYNSLIDGLCISDQFKEALALLKEMVGRNISPDVFTFNILIDTLCKKGLVSNAQNIIKIMIQRGVEPDVVNYNSLMDGYCLCKQIDKARKLFDLMVTNEIADFFSYSILVNGYCKCKMIDDAMELFGEMSHKGLVPDAVTYCTLLKGMFQAGRPQNAKELFKDMCSHGQQPNIVTFSIMIDGLCRQGNLDEALTLLKAMEKSQLKPNLVIYSS…
			XP_021624166.2	MMMKMSWRRKSWSFHLQLQGAIGTIQSPFLFLFTNYCHSSTSTLEDARFLTNNFKSASFTHLDDAIASFNHVIHKHPLPSRVPFNRFLSALVKMKQYHTVFSMSKTIELLGISHDVYSLSILINCFCHLHLVDFGFSVFGKMLKFGLEPTTVTFTTLINGLCIESKIDKAMEFFDDMVARGYQPDVRTFNVIINGMCKFGKTNMAIGLLKGMADRGCEPDVVTYSAIIDALCKDELVGEALELFSQMRNKGISPDVITYTGLIHGVCKLGQKNQALALMNEMVEQNILPNVYTFNVLIDALCKDGMVSEAQNTFNVMIQRGVEPDAITYTSLIDGLCISDQFKEALALLKEMVGRNISPNVFTFNILIDTLCKKGLVSNAQNIIKIMNQRGVEPNVVTY…
			XP_043815672.1	MMMMMKMPWTRKSRSFHLQLQGAIGTIQSPFLFLFTNYCHSSTSTLEDARFLTNNFKSASFTHLDDAIASFNHVIHMHPLPSRAQFSRFLSALVKMKQYHTVLSMSKTIELLGISHDVYSLSILINCFCHLHLVDFGFSVFGKMFKFGLEPTTVTFTTLINGLCMESKMDKAVEFFDDMVARGNQPDVRTFNVIVNGLCKFGKTNVAIGLLKGMADRGCAPNVVTYNAIIDALCKDVLVGEALELFSQMRNKGISPDVITYTGLIHSVCKLGQKNQALALMNEMVEQNILPNVYTFSVLIDALCKDGMVSEAQNTFNVMIQRGVEPDVVTYNSLIDGLCISDHFKEALTLLKEMVGRNISPDVFTFNILIDTLCKKGLVSNAENIIKIMIQRGVEPNVV…
			XP_021623158.2	MLKFGLEPTTVTFNTFINGLCMESKIDKAVEFFDDMVARGYQPDVYTYSTIINGMCKFGKTNVAIGLLKGMADRGCEPNVVTYSAIIDALCKDELVGEALELFSQMRNKGISSNVITYTSLIHGVCKLGQKNQALALMNEMVEQNILPNVYTFNVLIDALCKDGMVSEAQNTFNVMIQRGVEPDVVTYNSLIDGLCISDQLNEALALLKEMVGRNISPDVFTFNILIHTLCKKGLVSIAQNIIKIMIQRAVEPDVVTYNSLMDGYCLCKQIDKARKLFDLMVTNEIADIFSYSILINGYCKCKMIDDANEFFDEMSHKGLVPDVVTYSTLIKGMFQAGRPQTAKELFKNMCSHGQQPNTVTFSIMINGLCRQGNLDEALTLLKEMGESQLKPNLVTYSI…
			XP_043815778.1	MLKLELEPDVVTFTTLINGLCIESKIDKAVEFFDDMVACGYQPDVRTYSVIINGLCKFGKTNLAIGLLKGMPDRGCEPKVVTYIAILDALCKDELVGEALELFSQMRNKGISPDVITYTGLIHGVCKLGQKNQALALMNEMVEQNISPDVYTFNVLIDALFVRMEWEALALLKEMVGRSISPNVFTFNILIDTLCKKGLISNAENIIKIMIQRGVEPTIVTYSLLMDGYCLGSQIDKARKLFDLMVTNQIADIFSYNILINGYCKCKMIDDAKQIFYEMSHKGLVPDAVTYHTLIKAMFQAGRRQTAKELFKDMCSHGQQPNIVTFSIMIDGLCRQGNLDEALTLLKAMEKSQLKPNFVIYSSLINGMCKVGKINDAKELFSSLFEIGLQPDVYVYNAI…
			XP_043815750.1	MMKMPWRRKSRSFHLQLQGPIGTIQSPFLFLFTNYCHSSTSTLEDARFLTNNFKSAYFTHLDDAIASFNHVIHKHPLPSRVPFNRFLSALVKMKQYHTVLSMSKTIELLGISHDVYSLSILINCFCHLHLVDFGFSVFGKMLKFGLEPTTVTFTTLINGLCMESKIHKAVEFLDDMVARGYQPDVRTFTVIVNGMCKFGKTNVAIGLLKGMADRGCEPNVVTYSAIIDALCKDELVGEALELFSQMRNKGISADVITYTSLIHGVCKLGQKNQALALMNEMVEQNILPNVYTFNVLIDALCKDGMVSKAQNTFNVMIQRGVEPDVVTYNSLIDGLCISNQFKEALALLKEMVGSNISPDVFTFNILIDTLCKKGLVSNAQNIIKIMIQRGVEPDVVTYN…
			XP_021623169.2	MADRGCEPNVVTYSAIIEALCKDELVGEALELFSQMRNKGISPDVITYTGLIHGVCKLGQKNQALALMNEMVEQNILPNVYTFNVLIDALCKDGMVAEAQNTFNVMIQRGVEPNVITYTSLIDGLCISDQFKEALALLKEMVGRNISLDVFTFNILIDTLCKKGLVSSAENIIKIMIQRGVEPSVVTYSSLMDGYCLCREIDKARKVFDLMVTNEMADIFSYSILINGYCKCKMIDDAKDIFVEMSHKGLVPDVVTYSTLIEGMFQAGRPQTAQELFKNMCSHGQQPNIVTFSIMINGLCRQGNLDEALTLLKEMEESQLKPDLVTYCILINGMCKVGKINDAKELFSSLFEFGLQPNVYVYNAIMKGLCQQGLMDEAYKIFRDMEKGGCLPNNFSYNI…
			XP_043815751.1	MVARGYQPDVYTYNMIINGMCKFGKTNVAIGLLKGMADRGCEPDVVTYGAIIDALCKDELVGEALELFSQMRNKDISPNVITYTSLIHGGCKLGQKNQALALMNEMVEQNISPNVYTFNVLIDALCKDGMVSEAQNTFNVMIQRGVEPDVVTYNSLIDGLCISDQFKEALALLKEMVGRNISPNVFTFNILIDTLCKKGLVSNAENIIKIMIQRGVEPNVVTYSSLMDGYCLCNHMDKAKKLFDLMVTNEIANIFSYTILINGYCKYKMIDDAKDIFVEMSHKGLVPDVVTYSTLIEGMFQAGRPQTAQELFKDMCSHGQQPNIVTFSIMINGLCSQGNLDDALTLLKKMEESQLKPNLVTYCILINGMCKAGKINDAKELFSSLFENGLQPDVYVYSA…
			XP_021602044.1	MLKFGLEPTTVTFTTLINGLCMESKIDNAVEFFDDMVARGYQPDVYTYSTIINGMCKFGKTNVAIGLLKGMADRGCEPNVMTYGAIIDALCKDELVGEALELFSQMRNKGISPNVITYNSLIHGVCKLGQKNQALALMNEMVEQNILPNVYTFNVLIDALCKDGMVSEAQNTFNVMIQRGVEPDVITYTSLIDGLCISDHFKEALALLKEMVGRNISPIVFTFNILIDTLCKKGLVSNAQNIFKIMIQRGVEPSVVTYNSLMYGYCLGSQIDKARKLFDLMVTNEIADIFSYNILINGYCKYKMIDDAKQIFDEMSHKGLIPDAVTYHTLIKGMFQAGRPQNAKELFKDMCSYGKQSNIVTFSIMIDGLCRQGNLDEALTLLKEMEESQLKPDLVTYCI…
			XP_021602025.1	MHPLPCRAPFNRFFSALVKMKQYHTVLSMSKTIELLGISHNVYSLNILINCFCRLHLVDFGFSVFGKMFKFGLEPTAVTFNTLINGLCMDSKIDKAVECFDDMVARGYQPNVRTFNVIVNGMCKFGKTNVAIGLLKGMADRGCEPNVVTYSAIIDALCKDELVDEALELFSQMRNKGISPDVITYTSLIHKVCKLGQKNQALALMNEMVQQNILPNVYTFNVLIDALCKDGMVSEAQNTFNVMIQRGVEPDVVTYNSLIDGLCISDQFKEALALLKEMVGRNISPSVFTFNILIDTLCKKGLVSNAENIIKIMIQRGVEPDVVTYNSLMDGYCLCKRIDKARKVFDLMVTNEIADIFSYSILINGYCKCKMIDDAKDIFVEMSHKGLVPNAVTYSTLIK…
			XP_043815708.1	MMMKMPWRRKSRSFHLQLQGAIESKIDKAVEFFDDMVARGYQPDVRTFNVIVNGMCKFGKTNVAIGLLKGMADRGCEPDVVTYGAIIDALRKDELVGEALELFSQMRNKGISPDVITYTGLIHGVCKLGQKNQALALMNEMVEQNILPDVYTFNVLIDALCKDGMVAEAQNTFNVMIQRGVEPDVVTYNSLIDGLCISDQFKEALALLKEMVGRNISPSVFTFNILIDTLCKKGLVSNAQKIIKIMIQRGVEPDVVTYNSLMDGYCLYREIDKARKVFDLMVTNEIANIFSYSILINGYCKCKMIDDAKELFDEMSLKGLVPNVVTYSTLIEGMFRAGRPQNAKELFKDMCSHGQQPDIVTFSIMIDCLCRQGNLDEALTLLKAMEKCQLKPNVVIYSS…
			XP_043815709.1	MMMKMPWRRKSRSFHLQLQGAIESKIDKAVEFFDDMVARGYQPDVRTFNVIVNGMCKFGKTNVAIGLLKGMADRGCEPDVVTYGAIIDALRKDELVGEALELFSQMRNKGISPDVITYTGLIHGVCKLGQKNQALALMNEMVEQNILPDVYTFNVLIDALCKDGMVAEAQNTFNVMIQRGVEPDVVTYNSLIDGLCISDQFKEALALLKEMVGRNISPSVFTFNILIDTLCKKGLVSNAQKIIKIMIQRGVEPDVVTYNSLMDGYCLYREIDKARKVFDLMVTNEIANIFSYSILINGYCKCKMIDDAKELFDEMSLKGLVPNVVTYSTLIEGMFRAGRPQNAKELFKDMCSHGQQPDIVTFSIMIDCLCRQGNLDEALTLLKAMEKCQLKPNVVIYSS…
			XP_021624160.2	MHPLPFRAPFNRFLSALVKMKQYHTVLSMSKTIELLGISHNVYSLNILINCFCRLHLVDFGFSVFGKMLKFGLEPTTVTFTTLINGLCMKGKMDKAVKFSDDMVARGYQPNVYTYNVIVNGMCKFGKTNVAIGLLKGMADRGCEPDVVTYNAIIHALCKDELVGEALELFSQMRNKGISPDVITYTGLIHGVCKLGQKNQALALMNEMVEQNILPNVYTFSVLINALCKDGMVSEAQNTFNVMIQRGVEPDVVTYNSLIDGLCISDQFKEALALLKEMVGRNISPDVFTFNILIDTLCKKGLVSNAQNIIKIMIQRGVEPDVVNYNSLMDGYCLCKQIDKARKVFDLTVTNEIADIFSYSILINGYCKCKMIDDAKDIFVEMSHKGLVPDVVTYSTLIE…
			XP_043815714.1	MNPLPSRVHFNRFLSALVKMKQYHSVLSMSKTIELVGISHDVYSLSILINCFCHLHLVDFGFSVFGKMLKFGLEPTTVTFNSLINGLCMERKINKAVEFFDDMVARGYQPDVRTYSSIINGMCKFGKTNVAIGLLKGMADRGCEPNVVTYNAIIDALCKDELVGEALELFSQMRNKGISPDVITYTGLIHGVCKLGQKNQALALMNEMVEQNILPDLYTFSVLIDALCKDGMVAEAQNTFSVMIQRGVEPNVVTYSSLIDGLCISDQFKEALALLKEMVGRNISPDVFTFNILINTLCKKGLVSNAENIIKIMIERGVEPNVVTYNSLMDGYCLCKQIDKARKLFDLMVTNEIANIFSYSILINGYCKCKMIDDAKDIFVEMSHKGLVPNAVTYSTLIK…
			XP_021595203.1	MAKLSLTRTISLASAFRSFHSPLLMGIIHSATLLFTCSSYSSSSSRSTSKRAHKDASLRSKFYSASFRDVDDALASFNHIILMRPLPSIDKFGRFLSALVRIKQYHTVVSLFRKIELLGISHDVYSLNIFINCYCRLHNVDFAFSILGKFFKLGVKPDIVTFNTLINGLCKEGKINRGVELFNDVVARGFQPDINTYNVMINALCKCGKTNMAIGLVKGMVERGCEPDAVTYSTIIDKLCKDGLVAEGLDLFSQMRNKGVSPNVVTYTCLIHGLCNFGELNQALSLLDEMMVQNISPDVYTFSILIDNLFKEGMVSKVQDIFNMMVEWGIKPNVVTYCSLMNGYCLHNQVDEARKAFDLMVSRGFANVFSYNILINGYCKCKRIDEATEIFGQMSRKGL…
			XP_021605950.1	MTDRGCEPNVVTYCAIIDALCKDELVGEALELFFQMRNKGISPNVITYTSLIHGVCKLCQKNQALALMNEMVEQNILPNVYTFNVLIDALCKNGMVSEAQNTFNIMIQRGVEPNVVTYTSLIDGLCISDHFKEALALLKEMVGRNIFPNVVTFNILINTLCKKGLVSNAQNIIKIMIQRGVEPNVVTYNSLMDGYCLCKQIDKARKVFDLMVTNEIANIFSYNILINGYCKCKMIADAKEIFDEMSHKGLVPNAVTYHTLIKGMFQAGRPQNAKELFKDMCFHGQQPNIVTFSIMIDGLCRQGNLDEALTLLKAMEKSQLKPNVVIYSSLINGMCKVGKINDAKELFSSLSEIGLQPDVYVYYAIMKGLCQQGLMDEAYKVFKDMEKVGCLPNNCCYNI…
			XP_043815704.1	MKQYHTVLSMSKTIELVGISHDVYSLNILINCFCRLHLVDFGFSVFGKMLKFGLEPSIVTFTTLINGLCIESKIDKAVEFFDDMVARGYQPNVYTYSVIINGMCKFGKTSVSIRLLKGMADRGCEPNVVTYSAIIDALCKDELVGEALELFSQMRNKGISPDVITYTGLIHGVCKLGQKKQALALMNEMVEKNILPNVYTFSVLIDALCKDGMVAEAQNTFNVMIQRGVEPNVITYTTLIDGLCISDQFKEALALLKEMVGRNISPDVFTFNILIDTLCKKGLVSNAQNIIKIMIQRGVEPDVVNYNSLMDGYCLCKQIDKARKVFDLMVTNEIANIFSYTILINGYCKCKMIDDAKELFDEMSHKGLVPNVVTYSTLIEGMFQAGRPQTAQELFKDMC…
			XP_021632491.1	MANLSLMRTFSLALAFRSFRSPLVMGAIHSPTLLFASSSSSSSTSGSTCTHKAASLKSKFYSASFRDLDDALASFNHIILLHPLPSIDKFGRFLSALVRIKQYHTVVSLFRKIELLRISHNVYSLNILINCYCRLHHVDFAFSILGKFLKLGVKPDIVTFNTLIDGLCKEGKINRAVDFFNHVVARGYEPDVQTYNVIINHLCKFGETNLAIGLLRGMVERGCEPDAVTYSTIIDKLCKDGLVAEALELFSQMRNKGISPNVVTYTSLIHGLCNLGKLNQVLALLDEMVVQNISPDVYTFSILIDNLFKEGMVSKVQNIFNMMVKWGIKPNVVTYCSLMNGYCLHSQMDEARKVFDLMVIRGFANVFSYNILINGYCKCKRIDEAMEIFGKMPHKGLVP…
			XP_043813991.1	MRNKGISPNVITYTSLIHGVCKLGQKNQALALMNEMVEQNILPNVYTFNVLIDALCKDGMVSEAQNTFNVMIQRGVEPDVVTYNSLIDGLCISDQFKEALALLKEMVGRNISPNVVTFNILIDTLCKKGLVSNAQNIFKIMIQRGVEPTVITYSSLMDGYCLGSQIDKARKLFDLMVTNEIADIFSYNILINGYCKCKMIDDAKQIFDEMSHKGLVPDAVTYHTLIKAMFQAGRPQNAKEFFKDMCSHGQQPNIVTFSIMINGLCRQGNLDEALTLLKAMEKSQLKPNFVIYSSLINGMCKVGKINDAKELVSSHFEIGLQPDVYVYNAIMKGLCQQGLMDEAYKVFKDMEKVGCLPNNCCYNIIIQGFLRHEDLPKASELINEMVDKGFSADDSTTKL…
			XP_021602031.2	MMMMMMMMKMPWRRKSRSFHLQLQGAIGTIQSPFLFLFTNYCHSSTSTLEDARFLTNNFKSASFTHLDDAIASFNHVIHKHPLPSRAQFSRFLSALVKMKQYHTVLSMSKTIELVGISHDVYFLNILINCFCHLHLVDFGFSVFGKMLKFGLEPTTVTFNSLINGLCMERKIDKAVEFFDDMVARGYQPNIRTFNVIVNGMCKFGKTNVAIGLLKGMADRGCEPNVVTYSAIIDALCKDELVGEALELFSQMRNKGISPNVITYTGLIHGVCKLGQKNQALALMNEMVEQNISPDVYTFNVLIDALCKDGMVSEAQNTFNIMIQRGVEPDVVTYNSLIDGLCISDQFKEALALLKEMVGRNICPNVFTFNILIDTLCKKGLVSNAENIIKIMIQRGVEP…
			XP_043815698.1	MMMKMPWRRKSRSFHLQLQGAIGTIQSPFLFLFTNYCHSSTSTLEDARFLTNNFKSASFTHLDDAIASFNHVIHKHPLPSRAQFSRFLSALVKMKQYHTVFSMSKTIELLGISHDVYSLSILINCFSHLHLVDFGFSVFGKMLKFGLEPTTVTFTTLINGLCMESKIDKAVEFFDDMVARGYQPNVYTYNVIVNGMCKFGKTNVAIGLLKGMADRGCEPNVVTYSAIIDALCKDELVGEALELFSQMRNKGISPNVITYTGLIHGVCKLGQKNQALALMNEMVEQNISPDVYTFNVLIDALCKDGMVSEAQNTFNIMIQRGVEPDVVTYNSLIDGLCISDQFKEALALLKEMVGRNICPNVFTFNILIDTLCKKGLVSNAENIIKIMIQRGVEPDVVTY…
			XP_021602789.2	MMMKMPWRRKSRSFHLQLQGAIGTIQSPFLFLFTNYCHSSTSTLEDSRFLTNNFKSASFTHLDDAIASFNHVIHKHPLPSRIPFNRFLSALVKMKQYHTVLSMSKTIELLGISHDVYSLNILINCFCRLHLVDFGFSVFGKMFKFGLEPTIVTFTTLINGLCIESKMDKAVEFFDDMVARGYQPNVYTFNVIVKGLCKFGKTNLAIELLKEMADRGCEPDVVTYNAIIDTLCKDELVGEALELFSQMRNKGISPHVITYNSLIHGVCKLGQKNQALALMNEMVEQNILPNVYTFSVLIDALCKDGMVSEAQNTFNVMIQRGVEPDVVTYNSLIDGLCISDQFQEALALLKEMVGRNISPDVFTFNILIDTLCKKGLVSNAQNIIKIMIQRGVEPNVVTY…
			XP_043815696.1	MMMKMPWRRKSRSFHLQLQGAIGTIQSPFLFLFTNYCHSSTSTLEDARFLTNNFKSASFTHLDDAIASFNHVIHKHPLPSRVPFNRFLSALVKMKQYHTVLSMSKTIELLGISHDVYSLSILINCFCHLHLVDFGFSVFGKMLKLGLEPDVVTFTTLINGLCIESKIDKAVEFFDDMVARGYPPNVYTYSVIINGMCKFGKTSVAIRLLKGMADRGCEPNVVTYSAIIDALCKDELVGEALELFSQMRNKGISPDVITYTGLIHGVCKLGQKNQALALMNEMVEQNISPNVYTFNVLIDALCKDGMVSEAQNTFNVMIQRGVEPDVVTYNSLIDGLCISDQFKEALGLLKKMVGRNISPNVFTFNILIDTLCKKGLVSNAENIIKIMIQRGVEPTVVTY…
			XP_043815712.1	MMMKMPWRRKTRSFHLQLQGAIGTIQSPFLFLFTNYCHSSTSTLEDARFLTNNFKSASFTHLDDAIASFNHVIHKHPLPSRVPFNRFLSALVKMKQYHTVLSMSKTIELLGISHDVYSLSILINCFSHLHLVDLGFSVFGKMLKLGLEPDVVTFTTLINGLCTQSKIDKAVEFFDDMVARGYQPNVYTYNVIVTGMCKFGKTSVAIGLLKGMADRGCEPDVVTYSAIIDALCKDELVGKALELFSQMRNKGISPDVITYTGLIHGVCKLGQKNQALALMNEMVEQNILPNVYTFNVLIDALCKDGMVSEAQNTFNVMIQRGVEPDVITYTSLIDGLCISDHFKEALALLKEMVGRNISPNVFTFNILIDTLCKKGLVSNAENIIKIMIQRGVEPNVVTY…
			XP_043816268.1	MMMKMPWRRKSRSFHLQLQGAIGTIQSPFLFLFPNYCHSSTSTLEDARILTNNFKSASFTHLDDAIASFNHVIHKHPLPSRVPFNRFLSALAKMKQYHTVLSMSKTIELLGISHDVYSLNILINCFCRLHLVDFGFSVFGKMLKLGLEPNIVTFTTLINGLCIESKIDKAVEFFDDMVARGYQPNVYTYNVMVNGMCKFGKTNVAIGLLKGMADRGCEADVVTYSAIIDALCKDELVGEALELFSQMRNKGISADVITYNGLIHGVCKLGQKNQALALMNEMVEQNILPNVYTFSVLIDALCKDGMVSEAQNTFNVMIQRGVEPNVVTYSSLIDGLCISDQFKEALALLKEMVGRNISPDVFTFNILIDTLCKKGLVSNAENIIKIMIQRGVEPTVVTY…
			XP_043805696.1	MGERGCDPNVVTCSAIIDKLCKDKLAVEALGFFSQMRNKGISPNVVTYTSLIHGLCNLGKQNQGLTLLKEMMGHNISPNIFTFNILIDSLCKEGMISKARIMIKTMIQKGVEPDVVTYSSLIDGYCMCSQIDEARKVFDLMGRNAIADVFSYNILINGYCQSKRIDEAMKLFDEMPQKGLVPDSITYTTLIKGLWEVGRPQTALEFLKNMCSHGQPLNRITLSTLLHGLCKQGDLDEALAIFEAMEKSKLKPNCVTYNILIDGLCQVGKLNDAKQLFSRLFEKGLGTDVYTYSIFIKGLCKDGLLDEAYKVFRGMEDGGCLPDSCCYNVIIQGGLEPNIVTFNTLINGLCIEGKINRAVDLFNHIVERGYQPDVHTYSVIVNGLCKCGNTNVAIEVLKE…
			XP_043815717.1	MLFVRMEWFQRLKIHSMQMIQRGVEPDVVTYNSLIDGLCISDQFKEALALLKEMVGRNISPDVFTFNILIHTLCKKGLVSNAQNIIKIMIQRGVEPDVVNYNSLMDGYCLCKQIDKARKLFDLMVTNEIADIFSYNVLINGYCKCKMIDDAKQIFDEMSHKGLVPDAVTYHTLIKGMFQAGRPQTAKELFKDMCSYGQQPNIVTFSIMIDGLCRQGNLDEALTLLKEMEESQLKPDLVTHCILINGMCKAGKINDAKELFSSLFENGLQPNVHIYSAIMKGLCRQGLMDEAYKVFKDMEKVGCLPNNCCYNIIIQGFLKHEDLPKASELINEMVDKGFSADDATTELVVHLSRNNDLILRLLKVRNEGSAN
			XP_043815713.1	MMMKMPWRRKTRSFHLQLQGAIGTIQSPFLFLFTNYCHSSTSTLEDARFLTNNFKSASFTHLDDAIASFNHVIHKHPLPSRVPFNRFLSALVKMKQYHTVLSMSKTIELLGISHDVYSLSILINCFSHLHLVDLGFSVFGKMLKLGLEPDVVTFTTLINGLCTQSKIDKAVEFFDDMVARGYQPNVYTYNVIVTGMCKFGKTSVAIGLLKGMADRGCEPDVVTYSAIIDALCKDELVGKALELFSQMRNKGISPDVITYTGLIHGVCKLGQKNQALALMNEMVEQNILPNVYTFNVLIDALCKDGMVSEAQNTFNVMIQRGVEPDVITYTSLIDGLCISDHFKEALALLKEMVGRNISPNVFTFNILMDGYCLCKQIDKARKVFDLMVTNEIADIFSYS…
			XP_021623161.1	MLKLGLEPDVVTFTTLINGLCIESKIDKAVEFFDDMVARGYPPNVYTYSVIINGMCKFGKTSVAIRLLKGMADRGCEPNVVTYSAIIDALCKDELVGEALELFSQMRNKGISPDVITYTGLIHGVCKLGQKNQALALMNEMVEQNISPNVYTFNVLIDALCKDGMVSEAQNTFNVMIQRGVEPDVVTYNSLIDGLCISDQFKEALGLLKKMVGRNISPNVFTFNILIDTLCKKGLVSNAENIIKIMIQRGVEPTVVTYSSLMDGYCLGSQIDKARKVFDLMVTNEIADIFSYNILINGYCKCKMIDDAKQIFDEMSHKGLVPDAVTYHTLIKAMFQAGRPQTAKELFKDMCSHGQQPNIVTFSIMIDGLCRQGNLDEALTLLKAMEKSQLKPNFVIYSS…
			XP_043816272.1	MLKLGLEPDVVTFTTLINGLRIESKMDKAVEFLDDMVARGYQPNVYTYSVIINGMCKFGKTSVAIRLLKGMADRGCEPNVVTYSAIIDALCKDELVGEALELFSQMRNKGISPDVITYTGLIHGVCKLGQKNQALALMNEMVEQNILPNVYTFSVLIDALCKDGMVSEAQNTFNVMIQRGVEPDVVTYNSLIDGLCISDQFKEALALLKEMVGRNISPDVFTFNILIDTLCKKGLVSNAQNIIKIMIQRGVEPDVVNYNSLMDGYCLCKQIDKARKLFDLMVTNEIADFFSYSILVNGYCKCKMIDDAMELFGEMSHKGLVPDAVTYCTLLKGMFQAGRPQNAKELFKDMCSHGQQPNIVTFSIMIDGLCRQGNLDEALTLLKAMEKSQLKPNLVIYSS…
			XP_043815780.1	MLKLGLEPDIVTFTTLINGLCMESKIDKAVEFFDDMVARGYQPNVRTFNVIVNGLCKFGKTNVAIGLLKGMADRGCEPNVVTYNAIIDTLCKDELVGEALELFSQMRNKGISPHVITYNSLIHGVCKLGQKNQALALMNEMVEQNILPDVYTFNVLIDALCKDGMVSEAQNTFNVMIQRGVEPDVVTYSSLIDGLCISDQFKEALALLKEMVGRDISPDVFTFNILIDILCKKGLVSNAQNIIKIMIQRGVEPDVVNYNSLMDGYCLCKQIDKARKLFDLMVTNEIADFFSYSILINGYCKCKMIDDAKELFDEMSDKGLVPDVVTYSTLIEGMFQAGRPQTAQELFKNMCSHGQLPNIVTFSIMIDGFCRRESR
			XP_043815743.1	SPFLFLFTNYCHSSTSTLEDARFLTNNFKSASFTHLDDAIASFNHVIHKHPLPSRVPFNRFLSALVKMKQYHTVLSMSKTIELLGISHDVYSINILINCFCRLHLVDFGFSVFGKMFKFGLEPTTVTFTTLINGLCMESKIDKAVEFFDDMVARGYQPDVRTYSTIINGMCKFGKTNVAIGLLKGMAVRGCEPNVVTYNAIIDALCKDELVGEALELFSQMRNKGISPDVITYTVLIHGVCKLGQKNQALALMNEMVEQNILPNVYTFNVLIDALCKDGMVSEAQNTFNIMIQEV
			XP_021633040.1	MTPRSIFTRTWRSFHFQLQIEIGTLYYPILLFKYSFHSSNSTRSRKDARLRSKFYSASFPDLDDALSSFNHIILMHPLPSIVQFVRFLSALVRMKQYHTVLSSSRKTDSLGISRSVNSLNILINCYCRLHRVDFGFSVLGKSLKLGLEPDIVTFTTLIDGMCKDRGFQPDVYTYNVIVNAVCKFGKTDGATGLLKEMVERGCEPNAVTYNAIIDTLCKDKLVAEALDLFSRMRNKGISPTAVTYNCLIHGLCSLGKLNQALSLLNEMVVQNISPDVYTFNIFFDNLFKEGMVSKVQEIFGIMVKWNIKPDLVTTIH
			XP_043815786.1	MKQYHSVLSMSKTIELLGISHDVYSLSILINCFCHLHLVDFGFSVFGKMLKFGLEPTTVTFNSLINGLCMESKIDKAVEVFDDMVARGYQPDVYTYSTIIKGMCKFGKTNVAIGLLKGMADRGCEPNVVTYGAIIDALCKDELVGEALELFSQMRNKGISPDVITYTGLIHGVCKLGQKNQALALMNEMVEQKGRRIYSPRIQGRKITRLLQLLVV
			XP_043815975.1	MIDDAKEFFDEMSHKGLVPSGVTYSTLIKGMFQAERPQTALELFKNMSSHGQQPDIVTFSIMIDGLCRQGNLDEALTLLKEMEESQLKPDLVTYCILINGMCKAGKINDAKELFSSLFENGSQPNVHIYSAIMKGLCQKGLIDEAYKIFRDMERGGCLPNNCCYNIIIQGFLRHENLPKASELINEMVDKGFSADATTTELVVHLSRNDDLILRKLRDSFEATKCINVK
			XP_043805681.1	MDEARKIFDQMVRRKMADVNGYCENKRIDEAKELFDEMPYKGLVPDVGTALEVFKHMRSQGHQPNRISFSILLDGLCKQGNLDEALALFKVMEKSRLKPNIVTYNILIDGLCRVGKLNDAKELFSRIFENGLRPSVYTYSAMIKVFCNEGLLHDAYKIFRGMEEAGCLPNGCCYNVIIQGFLRHKELAKASQLIDEMVDKGFSVDATTTN
			XP_021617932.1	MMKMPWRTNSRSFHLQLQGAISTIQSPFLFLFTNYCHSSTSTLEDARYLTNNFKSASFTHLDDAIASFNHVIHKHPLPSRVPFNRFLSALVKMKQYRTVLYMSKTIELLGISHDVYSLSILINCFCHLNLVDFGFSVFGKMLKLGLEPDVVTFTTLINGLCIESKMDKAVEFFDDMVASGYQPDVYTYNTIINGICKFGKTNVAIGLLKGMADRGCEPEVVSQML
			XP_043805619.1	MPSIVQLGPFLSALMRMKQYHSVLSLSTEIEYLGISHNVHSLSILINCFCRLHHLDFGFSLLGKILKIGLEPNIVTFNTLINGLCIEGKINRAVDLFNHIVERGYQPDVHTYSVIVNGLCKCGNTNVAIEVLKEMVERGCEPNAVTYNTIIDSLCKNELVAEALDILSQMRSKGI
			XP_043815719.1	MDIGMFQAGRPQTAQELFKNMCSHGQQPNIVTFSIMINGLCRQGNLDEALTLLKEMEESQLKPDLVTYCILINGMCKVGKINDAKELFSSLFEIGLQPDVYVYNAIMKGLCQQGLMDEAYKIFRDMEKGGCLPNNFSYNIIIQGFLRHEDLPKASELINEMVDKGFSADDATTELVVHLSQNNDLILSKLRNRSEASKAVQ
			XP_021602046.2	MCSHGQQPDIVTFSIMIDGLCRQGNLDEALTLLTAMEKSQLKPNVVIYSSLINGMCKVGKINDAKELFSSLFEIGLQPDVYVYSAIMKGLCQQGLMDEAYKLFKDMEKVGCLPDNCCYNIIIQGFLKHEDLPKASELINEMVDKGFSADDATTELVVHLSRNNDLILRLLKVRNEGSAN
			XP_043815720.1	MGPHGQQPDIVTFSIMIDGLCRQGNLHEAITLLKAMEKSQLKSNLVIYSSLINGMCKVGKINDAKELFSSLFEIGLQPDVCVYNAIMKGLCQQGLMDEAYKLFKDMEKVGCLPNNCCYNIIIQGFLKHEDLPKASELINEMVDKGFSADDATTELVVHLSQNNNLILRLLKVRNEGSAN
			XP_043815748.1	MLKLGLEPDVVTFTTLINGLCIESKMDKAVEFFDDMVAGGYQPNVYTFNVIANGLCKFGKTNVAIGLLKGMADRGCEPNVVTYGAIIDALCKDELIGEALELFSQMRNKGISPDVITYTGLIHGVCKLGQKNQALALMNEMVEQKGHRIYSPRIQVFVILHPWEMVC
			XP_043815781.1	MEKSQLKPDLVTYCILINGLCKAGKINDAKELFSSLFENGLQPNVHIYCAIMKGLCREGLIDEAYKIFRDMEKEGCLPNNWCYNIIIQGFLKHKDLPKASQLINEMVDKGFSADNATTKLVVHLSRNNDLILSLLKVRNEGSAN
			XP_043805695.1	MMMITPKLRFTKALSLASAIRSFHFPLLWELGNIQSPTLLFTYPFNSSSTSTSTHTHKDASVRSKFYSASFRDVDDALASFNHIILMHPLPSRVPFSRFLSALVRMKQYHTVVSLSRKIESLGMSHDVCSLNILINCFCLLHHADFGFSTLGKILKIGLEPNIVTFNILINGLCINGKINLAVYLFNDMVASGYQPDVLAM
			XP_021602790.2	MCKVGKINDAKELFSSLFEIGLQPDVYVYNAIMKGLCQQGLMDEAYKVFKDMEKVGCLPNNCCYNIIIQGFLKHEDLPKASELINEMVDKGFSADAATTELIVHLSLNNDLILSKLRNRSEASKGVQ
			XP_021602744.1	MMMKMPWRRKSRSFHLQLQGAISTIQSPFLFLFTNYCHSSTSTLEDARFLTNNFKSASFTHLDDAIASFNHVIHKHPLPSRVPFNRFLSALVKMKQYHTVLSMSKTIELLGISHDVYSLNILINCFCHLHLVDFGFSVFGKMLKFGLEPTTVTFNTFINGLCMESKIDKAVEFFDDMVARGYQPDVYTYNVIVNGMCKFGKTNVAIGLLKGMADRGCEPDVVTYNAIIDALCKDELVGEALELFSQMRNKGISPDVITYTGLIHGVCKLGQKNQALALMNEMVEQNLLPNVYTFNVLIDALCKDGMVSEAQNTFNVMIQRGVEPDVVTYNSLIDVLCISDQFKEALALLKEMVGRNISPNVFTFNILIDTLCKKGLVSNAETIIKIMIQGGVEPNVVTY…
