# Supplementary material for: Restorer of fertility like 30, encoding a mitochondrion-localized pentatricopeptide repeat protein, regulates wood formation in poplar
Source: Hortic Res. 2024 Jul 15;11(9):uhae188. doi: 10.1093/hr/uhae188 (PMC11377185; doi:10.1093/hr/uhae188)
Supplement: Web_Material_uhae188 [file web_material_uhae188.zip › Table S2.xlsx]

## Sheet: Sheet1
Table S2. Sequences of oligonucleotide primers used in this study.
Gene Name	Forward Primer (5’ to 3’)	Reverse Primer (5’ to 3’)
UBQ-qPCR	GTTGATTTTTGCTGGGAAGC	GATCTTGGCCTTCACGTTGT
PtoRFL30-qPCR	AGCTTGAAGATGCAAGGGAGC	TGCACCGTCGTACTGGAG
WOX4a-qPCR	TCAGACCCGATAGCGGTCC	TCTTGTGTCGGGTTCCACCG
WOX4b-qPCR	CATTAGACCCGACAGTGGCC	TCTTGCGTTGGGTTCCAACG
ANT-qPCR	AGTCCTGGTTCGCAGTCAA	CAGTCCATCTGTGCCTTGTAA
CYCD3;4-qPCR	CCATTGACTACCAGACCCAGC	GACCGATGACCCTTGCAGA
HB7-qPCR	GCAGAAATGTTGCCTAGCGG	GCCGCCATTGTTGTCTTCTG
HB8-qPCR	GATGCCTCCAGTCCAAACC	GGAGTACCGGGTGGTGGCC
YUC1-qPCR	CAAAACACCCTTTCCTAACG	TGCCCTTGATTGTCTTCC
TAA1-qPCR	CCCCTAACAATCCAGACG	GACACGGTGAAGAGCATAAT
PIN1a-qPCR	ACCAGCAGTTCAAGAACCAG	AAAGTGGCACCATTGCAGTC
PIN1b-qPCR	GTTCAAGAACCATCTTCTTCTTCT	AAAGTGGCACCATTGCAGTC
GH3.5-qPCR	CCAGGAATATGAGCTTGTGGTC	TGTTGCATCGAACGGGATC
Nad1-qPCR	GAAGCTGAATCAGTTGCAGG	ACACCAGAAACGGGGACTAC
Nad2-qPCR	TGGGTTGGCTTGGATTAC	TGAGTGCCATTTGATGAGTAA
Nad3-qPCR	CCCTAGTTCGACCTATCCA	ACTCCCAATCCAAAGCAC
Nad4-qPCR	CGACTTGTTAGATATTACGGAGGTT	TGCCATTTGAATCGGAGAA
Nad4L-qPCR	GGGGAATCCTCCTTAATAGACG	AAAATGGCTAACCCAATAGCG
Nad5-qPCR	GCGTATAATGTAAATCCCGTAGC	CCAAGAAGATAGAGAGTCCCACA
Nad6-qPCR	GCCGTTTCATTCCTATTCG	TGCCCTTTAGTAGATCGTGAG
Nad7-qPCR	AAGGATTGGGGATTCAGTGG	TCCGAAGACTTTGTCGCATC
Nad9-qPCR	GAAAGATCGGAACATGGTAA	TCAATGGGTTCAGAAACTACA
SHD4-qPCR	GTAGACGTGGTTTGGTTATTCC	TCGGGTCATTTCTTGGTGA
COB-qPCR	GTTTTCGCCCGATTCACC	CCTTTTCCAACTCGTCCCAG
COX1-qPCR	CTTCGGTCATCCAGAGGTGTAT	CCCAAACAAGAAATCCAAGAAC
COX2-qPCR	TTTTCGTATTATGGATCTTGG	GCATCGCATTTGACACCT
COX3-qPCR	CTCAGAGGCATTCTTATCATTT	AGATATTGGCGAATACCACA
ATP1-qPCR	GGTTTCGGTTGGAGATGG	CGACGCGACTGACAGATAA
ATP4-qPCR	TATCAATGGCACGCTGTACGC	GGGGAAAATGCTGCACTCACT
ATP6-qPCR	GGAGGAACCTTAGTACCAAAT	ATAGCATAGTCCAAGCGAAC
ATP8-qPCR	CATTCCTCGGGAGCCACTT	TCTGGAGCAAGGACCCTAACA
ATP9-qPCR	GGTGCTAAATTAATAGGTGCGG	AAAGAGGGCGATTGCTTCC
RPL2-qPCR	GCCGAAGACGGATCAAGG	GACCAATCGCAATTTATCAACA
RPL10-qPCR	CCAGTGGCTTGACCAGTAA	GGTATCCCGAGATTGAAGAG
RPS1-qPCR	CTTACAGGAGTGCCAATCAA	TTTCGTCACGCTCATCAA
RPS3-qPCR	CGTAGTTCAGATTCAAGTCGGT	TTTGCGTCGTTTCAGTCG
RPS4-qPCR	TTTACCCGAGATGCACAGA	TAGGTCCATAAGATACCACAGC
RPS7-qPCR	CGCCCAGCTCGAACTGAA	GCTAAGGTTTGTTGACGATCCC
RPS12-qPCR	GCCTGCGTGTTTCAACGA	CACCTGGCGAATCTTTTACTCT
RPS14-qPCR	ATCACAAACGTAGATTGCTCGC	GACATCGCTTTCTTACTCGTGC
matR-qPCR	TAAGACGGATCAAAGAAGAATG	TAAAGGTTGTCGCAGCAC
mttB-qPCR	GCTAAACCCTTTCTTACCCT	CCACTCGTCCAGACCTCTT
ccmFn-qPCR	CCCTGAAAGGAGAATGAGC	AACGAGGTCCAAGAATGAAG
ccmFc-qPCR	ACCAACGAGCCGACAGCT	CGGAACCCAAAGGCAATC
ccmB-qPCR	CCCATTTAGGTCTGATTCGGAT	GGGAAAACCACGGAAAACA
ccmC-qPCR	TCGCAAATTCTTATTGGATC	CAAGATTGGAATGGGCATA
Nad1-semi-qPCR	GTAGCCCTATGTTCGGATCTG	CTAAAACACCAGAAACGGGG
Nad2-semi-qPCR	ATCTTTATCATTAATGCAACCTCC	GCCATTTGATGAGTAACTGAG
Nad3-semi-qPCR	CCTCTCCCCTTATGCCC	CGAGCAGAGCGAATGAAC
Nad4-semi-qPCR	TCAATGAAATTTGCCATGTTG	GGTCCTATTCTTTGTCCCG
Nad4L-semi-qPCR	TGGTTCCTGACGTACTGG	ATGAATCAAAAAGAAAGAAGAG
Nad5-semi-qPCR	GCCTCTGCTCGGTAGTTC	AAGCTCCTCCAGTTCTATTATACT
Nad6-semi-qPCR	GATCACTGCCATCTCACG	CAGGGAAGGACGACGTACC
Nad7-semi-qPCR	TAGATGCCATGCCTATTGTA	CTTGCAAACCAGGATCAG
Nad9-semi-qPCR	GAAGCGGAACTACAAGAAAGC	CCGACACTGGACTGGACC
SHD4-semi-qPCR	GCATCACGTTGGCTTTGA	CTGAAGGCCGATGAAAGT
COB-semi-qPCR	TGTCACGATAGGAAAGAGAA	AGCCAACTAGAGAACTCATC
COX1-semi-qPCR	GCAACAAATCGTAAAGTCGTC	TAGGTTCTTAGTAGCAGTCGTCG
COX2-semi-qPCR	GTAGGATTTCCGTTAGTGCT	GGTGTCGAGCAGAGCATTC
COX3-semi-qPCR	GGGTAAACCGAGGCAAAG	CTCAATCCACTCTTTCGTTCC
ATP1-semi-qPCR	TGCTCCTTGACTCTGAAAAAG	TGCTCCTTGACTCTGAAAAAG
ATP4-semi-qPCR	GAATTTCCGCATGCGTC	GAAGTCGTCTTGGTATTGGA
ATP6-semi-qPCR	CATTCTCCCATTGATTCCT	ATACCCATTCAGACTCGCTT
ATP8-semi-qPCR	CAATATATGAATAGTTACAGCC	TTCTTTCGTTGAGGTCTT
ATP9-semi-qPCR	GTGGGCTTGACGAGATTTAT	GTCGACTACACTGAACTCCTCC
RPL2-semi-qPCR	AGAATATGACCCTAATCGTT	GACCAATCGCAATTTATC
RPL10-semi-qPCR	GATGAAGGAGGAGGAGTAGG	CCAACCAAGATGTATGTCG
RPS1-semi-qPCR	CCCTTTAATCTCTTATTTTAGCATA	TGATCAATAGGAAGAGGAGGAA
RPS3-semi-qPCR	CTGTGAGGGAGCTAGCTACT	CGAATCTTGCACTTGAGG
RPS4-semi-qPCR	CAAGATCCCAATAAAGAGAAAGAG	ATTTCTAAATGATAGGCTTCCG
RPS7-semi-qPCR	CCAATTGCTCGGAAATTCTC	GCTCTTTATGCGGTCTCAC
RPS12-semi-qPCR	GCTCTTTATGCGGTCTCAC	CTATACGATAGCTTACCCCTTT
RPS14-semi-qPCR	GCGCAAAAAGATAAGGGG	AACGATTTCTTTATGCCTATCAA
matR-semi-qPCR	GACCGCTCACAGTAGTTCTACC	CAAGCCTACAAAACGAATCTC
mttB-semi-qPCR	CCTAAGGCTGACGGTAAGG	GGGAATTCTTGGTTTCGC
ccmFn-semi-qPCR	AAGGCTATCTCCGGATT	CTTAGAGTAGGCAAGAAAGTCT
ccmFc-semi-qPCR	CAGCACCCGTACTATTGAA	CCAACATAAATCCTATCCGA
ccmB-semi-qPCR	CATACCCGGCGTGACAT	CCAGCCTTGAAGTGAATG
ccmC-semi-qPCR	ACTATTGGAATTGAGTGTATAAGG	GTTGAGCGAGTGAAGTGC
